# Supplementary material for: 2-{[2-(1-Methyl-2,2-dioxo-3,4-dihydro-1H-2λ6,1-benzothia­zin-4-yl­idene)hydrazin-1-yl­idene]meth­yl}phenol
Source: Acta Crystallogr Sect E Struct Rep Online. 2012 Aug 4;68(Pt 9):o2643. doi: 10.1107/S1600536812034101 (PMC3435671; doi:10.1107/S1600536812034101)
Supplement: Supplementary file 2 [file e-68-o2643-Isup2.hkl]

# 
# h,k,l, Fc-squared, Fo-squared, sigma(Fo-squared) and status flag 
# 
data_I
_shelx_title ' hs144_0m               R = 0.04' 
_shelx_refln_list_code          4 
_shelx_F_calc_maximum      118.15 
_exptl_crystal_F_000       688.00 
_reflns_d_resolution_high  0.7475 
 
loop_ 
 _symmetry_equiv_pos_as_xyz 
 'x, y, z' 
 '-x+1/2, y+1/2, -z+1/2' 
 '-x, -y, -z' 
 'x-1/2, -y-1/2, z-1/2' 
 
_cell_length_a     6.5530 
_cell_length_b    15.8719 
_cell_length_c    14.5804 
_cell_angle_alpha  90.000 
_cell_angle_beta   91.147 
_cell_angle_gamma  90.000 
 
_shelx_F_squared_multiplier     1.000 
 
loop_ 
 _refln_index_h 
 _refln_index_k 
 _refln_index_l 
 _refln_F_squared_calc 
 _refln_F_squared_meas 
 _refln_F_squared_sigma 
 _refln_observed_status 
   2   0   0       54.27       29.37      1.78 o 
   4   0   0      349.60      409.67     12.82 o 
   6   0   0       97.87      101.96      7.46 o 
   8   0   0      230.91      239.69     12.82 o 
   1   1   0      713.38      665.01     52.18 o 
   2   1   0     3155.79     3203.63     37.67 o 
   3   1   0     3457.48     3536.16     42.20 o 
   4   1   0      142.49      155.57      5.08 o 
   5   1   0      394.99      363.24      9.06 o 
   6   1   0      214.97      200.29      7.12 o 
   7   1   0        3.30        3.82      2.88 o 
   8   1   0       13.94        7.89      4.79 o 
   0   2   0       18.88       17.77      0.80 o 
   1   2   0    10032.62    10095.44     97.49 o 
   2   2   0     2249.81     2366.63     33.67 o 
   3   2   0      302.03      351.03      7.45 o 
   4   2   0      132.79      169.17     14.65 o 
   5   2   0       14.25       13.96      2.39 o 
   6   2   0        1.68       -1.80      2.23 o 
   7   2   0      790.21      792.00     14.14 o 
   8   2   0       14.36       13.57      2.18 o 
   1   3   0     5472.14     5819.09     40.00 o 
   2   3   0     1683.38     1745.27     17.26 o 
   3   3   0     1176.67     1195.93     24.50 o 
   4   3   0      662.27      621.49     10.69 o 
   5   3   0       57.03       44.86      3.03 o 
   6   3   0       61.77       63.52      3.02 o 
   7   3   0       17.61       13.15      4.37 o 
   8   3   0        3.69        3.25      1.94 o 
   0   4   0     2597.57     2456.50     23.59 o 
   1   4   0      340.11      385.80      3.04 o 
   2   4   0       22.61       32.81      1.05 o 
   3   4   0     2734.82     3151.80     35.07 o 
   4   4   0       11.68        5.91      2.53 o 
   5   4   0      165.13      154.93      2.54 o 
   6   4   0        0.15        0.92      0.90 o 
   7   4   0       86.27       91.55      2.86 o 
   8   4   0      197.23      203.34      6.55 o 
   1   5   0        4.55        0.29      0.91 o 
   2   5   0       50.19       44.59      0.90 o 
   3   5   0     1831.59     2001.27     22.99 o 
   4   5   0        3.42        0.99      0.72 o 
   5   5   0      191.61      173.14      3.06 o 
   6   5   0      128.03      112.35      4.21 o 
   7   5   0      236.87      227.96      4.92 o 
   8   5   0       16.73       11.52      2.29 o 
   0   6   0     1772.69     1719.35     17.06 o 
   1   6   0      478.56      576.94      4.30 o 
   2   6   0      755.22      795.83      6.41 o 
   3   6   0       41.39       36.24      1.07 o 
   4   6   0      267.76      277.27      4.65 o 
   5   6   0      118.17      114.35      2.66 o 
   6   6   0        0.97        5.72      2.71 o 
   7   6   0       41.21       49.03      2.75 o 
   8   6   0       11.79        6.48      2.32 o 
   1   7   0      456.19      459.12      4.19 o 
   2   7   0      298.70      302.14      3.35 o 
   3   7   0      216.59      185.03      2.88 o 
   4   7   0      578.39      609.68      8.66 o 
   5   7   0      402.46      354.61      7.39 o 
   6   7   0        3.38        0.67      1.70 o 
   7   7   0        5.49        5.15      2.82 o 
   8   7   0       17.80       15.91      5.21 o 
   0   8   0     1092.94     1075.02     20.35 o 
   1   8   0       11.87        8.34      0.85 o 
   2   8   0      513.76      524.49      5.71 o 
   3   8   0      312.49      326.16      3.83 o 
   4   8   0       73.23       74.10      3.36 o 
   5   8   0        0.44       -2.11      2.82 o 
   6   8   0        5.12        9.71      1.34 o 
   7   8   0       44.65       37.27      3.37 o 
   8   8   0        9.24        4.67      2.68 o 
   1   9   0      590.06      600.31      6.55 o 
   2   9   0       47.11       48.27      1.19 o 
   3   9   0      781.75      791.10     10.45 o 
   4   9   0      594.76      538.23      7.67 o 
   5   9   0       16.08       18.78      2.46 o 
   6   9   0        6.43        2.73      1.37 o 
   7   9   0       59.14       57.52      2.84 o 
   0  10   0      622.67      699.59     11.85 o 
   1  10   0      123.45      126.80      2.52 o 
   2  10   0       91.72       92.29      3.39 o 
   3  10   0      116.23      108.42      3.17 o 
   4  10   0       42.68       33.24      2.50 o 
   5  10   0       66.20       76.20      3.51 o 
   6  10   0        0.43       -1.32      1.35 o 
   7  10   0       35.10       34.10      3.12 o 
   1  11   0        9.32        4.13      0.96 o 
   2  11   0       80.85       67.41      4.61 o 
   3  11   0       89.50       74.49      3.45 o 
   4  11   0      235.88      232.89      6.01 o 
   5  11   0        0.00       -1.56      1.56 o 
   6  11   0      137.13      150.05      5.03 o 
   7  11   0       38.73       44.86      3.02 o 
   0  12   0       39.85       36.73      2.24 o 
   1  12   0       40.51       43.88      1.87 o 
   2  12   0      419.28      388.81      6.77 o 
   3  12   0       14.09        7.72      2.89 o 
   4  12   0       13.98       13.88      2.13 o 
   5  12   0      121.66      118.11      4.65 o 
   6  12   0      103.07      112.19      4.73 o 
   7  12   0       14.28       12.00      2.26 o 
   1  13   0      126.08      128.13      2.94 o 
   2  13   0      167.86      156.58      4.32 o 
   3  13   0      102.84       99.13      3.33 o 
   4  13   0       18.63       15.35      3.52 o 
   5  13   0       29.97       28.32      2.88 o 
   6  13   0       35.00       40.73      3.45 o 
   0  14   0       35.46       30.69      2.33 o 
   1  14   0      175.06      181.67      4.03 o 
   2  14   0        0.02       -1.45      1.45 o 
   3  14   0        0.36       -0.72      1.25 o 
   4  14   0        0.01       -1.61      1.74 o 
   5  14   0        0.10       -0.99      2.96 o 
   6  14   0       23.54       28.59      4.93 o 
   1  15   0      139.84      132.98      3.59 o 
   2  15   0       77.81       76.61      3.47 o 
   3  15   0       13.51       11.53      2.43 o 
   4  15   0       74.65       85.55      4.67 o 
   5  15   0       15.08       19.23      2.96 o 
   6  15   0       39.22       32.90      5.91 o 
   0  16   0      176.58      196.06      8.52 o 
   1  16   0        6.66        2.28      1.55 o 
   2  16   0       52.41       58.75      4.18 o 
   3  16   0       65.60       60.26      7.04 o 
   4  16   0        2.14        1.75      2.13 o 
   5  16   0       70.26       78.03      4.81 o 
   1  17   0      348.83      370.11      9.36 o 
   2  17   0       24.97       20.66      2.35 o 
   3  17   0       45.15       41.09      5.07 o 
   4  17   0        3.44        1.43      2.43 o 
   5  17   0       11.13       11.37      2.97 o 
   0  18   0        2.79        0.47      2.14 o 
   1  18   0       14.55       10.91      2.24 o 
   2  18   0       12.09       11.17      2.13 o 
   3  18   0        0.12       -1.63      3.24 o 
   4  18   0        2.63       -0.68      2.54 o 
   1  19   0       23.10       21.28      2.57 o 
   2  19   0        6.35        7.32      2.73 o 
   3  19   0        0.34       -1.54      2.40 o 
   0  20   0        0.00       -2.82      2.82 o 
   1  20   0       37.06       34.78      3.09 o 
   2  20   0        0.62        0.35      2.61 o 
   1  21   0        0.00       -0.28      3.52 o 
  -7   0   1       64.44       59.15      6.76 o 
  -5   0   1      628.08      616.13     18.17 o 
  -3   0   1     1682.60     1613.77     35.21 o 
  -1   0   1     1266.83     1271.98     35.14 o 
   1   0   1      769.62      771.47     16.62 o 
   3   0   1     1310.18     1279.19     20.51 o 
   5   0   1      747.57      752.60     21.12 o 
   7   0   1      252.78      251.38     12.67 o 
  -8   1   1      170.92      183.50     11.27 o 
  -7   1   1       24.45       25.46      3.73 o 
  -6   1   1       75.72       80.06      4.88 o 
  -5   1   1        5.02        3.33      1.98 o 
  -4   1   1       50.27       44.36      4.08 o 
  -3   1   1      104.64      140.35      5.50 o 
  -2   1   1       84.65       83.52      2.17 o 
  -1   1   1     7308.43     7289.68     84.48 o 
   1   1   1      336.51      322.18      4.85 o 
   2   1   1       49.42       38.95      1.73 o 
   3   1   1      372.45      436.06      8.76 o 
   4   1   1      834.93      909.62     38.02 o 
   5   1   1       35.54       29.95      3.14 o 
   6   1   1      101.66      103.53      9.15 o 
   7   1   1      138.90      142.04     14.51 o 
   8   1   1       88.69      104.21      9.15 o 
  -8   2   1        1.95       -1.23      1.56 o 
  -7   2   1        6.13        1.43      2.46 o 
  -6   2   1      234.25      220.29      7.47 o 
  -5   2   1      111.95      105.15      4.73 o 
  -4   2   1      900.51      920.20     16.28 o 
  -3   2   1     3878.09     4124.46     62.06 o 
  -2   2   1     2583.90     2461.73     33.29 o 
  -1   2   1     2318.21     2235.58     19.60 o 
   0   2   1     9367.90     9388.30     80.77 o 
   1   2   1     2531.84     2583.72     20.56 o 
   2   2   1     4151.52     4208.00     59.54 o 
   3   2   1      146.21      137.74      2.72 o 
   4   2   1     1060.18     1126.62     19.42 o 
   5   2   1      212.55      228.23      8.59 o 
   6   2   1      325.45      327.07      6.03 o 
   7   2   1       14.03       10.96      3.52 o 
   8   2   1       26.92       21.57      2.46 o 
  -8   3   1       54.48       53.52      7.46 o 
  -7   3   1       13.93       10.02      1.88 o 
  -6   3   1        0.14        4.46      2.82 o 
  -5   3   1      281.45      284.85      7.46 o 
  -4   3   1      138.79      162.85      6.16 o 
  -3   3   1     1119.82     1364.23     13.94 o 
  -2   3   1      284.33      265.06      3.80 o 
  -1   3   1      431.57      417.69      3.60 o 
   0   3   1    11319.34    11116.68     75.18 o 
   1   3   1    13958.52    13842.31    102.40 o 
   2   3   1     2993.72     3097.80     36.93 o 
   3   3   1     2488.24     2680.82     30.75 o 
   4   3   1       57.87       77.56      5.00 o 
   5   3   1      612.13      616.43     16.05 o 
   6   3   1        7.83        5.13      1.51 o 
   7   3   1      117.51      143.44      4.81 o 
   8   3   1      174.90      195.03      6.27 o 
  -8   4   1        1.28        0.28      4.37 o 
  -7   4   1       94.05       98.56      2.96 o 
  -6   4   1      298.74      291.16      5.02 o 
  -5   4   1      400.63      365.90      4.68 o 
  -4   4   1      467.75      450.02      5.40 o 
  -3   4   1      414.21      369.61      5.03 o 
  -2   4   1      220.91      240.32      3.01 o 
  -1   4   1        6.52        2.45      0.34 o 
   0   4   1       67.60       54.44      0.92 o 
   1   4   1     1471.89     1532.03     13.08 o 
   2   4   1      799.89      914.37      8.33 o 
   3   4   1     2627.04     2692.56     30.19 o 
   4   4   1      717.75      751.47      8.35 o 
   5   4   1      359.55      346.51      6.95 o 
   6   4   1       15.36        9.81      1.19 o 
   7   4   1       26.31       25.68      1.78 o 
   8   4   1        1.27        3.03      1.50 o 
  -8   5   1        7.82       12.67      2.39 o 
  -7   5   1        0.70        3.29      1.97 o 
  -6   5   1      322.28      333.10      5.88 o 
  -5   5   1       32.70       28.24      1.38 o 
  -4   5   1      157.64      177.77      3.21 o 
  -3   5   1       35.04       46.26      1.99 o 
  -2   5   1     2292.66     2243.85     15.40 o 
  -1   5   1      185.63      226.65      2.08 o 
   0   5   1       76.00       52.30      1.01 o 
   1   5   1     3810.68     3901.74     23.77 o 
   2   5   1     2012.42     2139.92     15.40 o 
   3   5   1      144.92      146.82      2.88 o 
   4   5   1       24.03       28.10      2.21 o 
   5   5   1        0.12       -1.00      1.00 o 
   6   5   1       50.89       54.60      3.23 o 
   7   5   1       14.30       13.29      2.30 o 
   8   5   1       49.88       58.61      6.25 o 
  -8   6   1       36.66       39.82      3.52 o 
  -7   6   1      252.05      252.23      8.03 o 
  -6   6   1      205.61      184.05      5.63 o 
  -5   6   1       34.13       27.36      1.85 o 
  -4   6   1       13.05        8.33      2.32 o 
  -3   6   1       36.75       42.01      1.23 o 
  -2   6   1     1943.75     2063.33     17.33 o 
  -1   6   1      908.49      868.29      6.87 o 
   0   6   1     2784.24     2935.92     20.05 o 
   1   6   1      334.02      369.73      3.03 o 
   2   6   1        1.25        4.07      0.49 o 
   3   6   1      125.86      133.51      1.98 o 
   4   6   1     1195.53     1230.52     15.10 o 
   5   6   1       21.86       29.93      1.56 o 
   6   6   1       18.34       19.07      1.73 o 
   7   6   1       33.21       29.15      2.23 o 
   8   6   1       55.43       55.27      3.18 o 
  -8   7   1        5.32        1.49      2.32 o 
  -7   7   1       32.10       43.59      3.64 o 
  -6   7   1       18.56       12.76      2.68 o 
  -5   7   1      172.35      185.61      6.62 o 
  -4   7   1      297.36      320.01      4.69 o 
  -3   7   1      390.15      413.52      5.09 o 
  -2   7   1      238.51      283.78      3.19 o 
  -1   7   1       29.31       19.02      0.80 o 
   0   7   1       89.59       83.37      1.90 o 
   1   7   1        0.11        6.76      1.55 o 
   2   7   1      269.73      251.09      3.32 o 
   3   7   1      468.62      501.08      5.87 o 
   4   7   1        1.17       -0.34      0.64 o 
   5   7   1        6.08        7.72      1.43 o 
   6   7   1       46.79       32.60      2.23 o 
   7   7   1        1.18        0.42      1.44 o 
   8   7   1      181.84      183.11      6.70 o 
  -8   8   1        3.85       -0.91      2.41 o 
  -7   8   1       46.69       38.75      3.43 o 
  -6   8   1        0.86        1.19      1.11 o 
  -5   8   1      499.82      455.16      8.04 o 
  -4   8   1      144.57      159.99      2.85 o 
  -3   8   1      101.22       85.91      1.74 o 
  -2   8   1       71.03       72.26      1.97 o 
  -1   8   1      475.17      479.43      5.27 o 
   0   8   1      172.60      209.74      3.36 o 
   1   8   1       11.50       11.38      0.84 o 
   2   8   1        0.04       -0.97      0.97 o 
   3   8   1        0.08       -0.53      0.53 o 
   4   8   1      115.05      130.01      2.42 o 
   5   8   1      179.21      181.38      3.78 o 
   6   8   1        2.43        0.11      1.00 o 
   7   8   1        0.98        1.98      2.15 o 
   8   8   1       19.85       25.70      3.60 o 
  -7   9   1       27.09       21.93      2.02 o 
  -6   9   1       63.40       60.04      2.70 o 
  -5   9   1       62.88       57.09      8.03 o 
  -4   9   1        0.01       -0.93      0.93 o 
  -3   9   1       27.08       20.49      1.84 o 
  -2   9   1      283.68      291.35      3.31 o 
  -1   9   1        0.01       -0.62      0.62 o 
   0   9   1       50.62       44.12      1.76 o 
   1   9   1      640.74      683.73      8.13 o 
   2   9   1      284.36      260.79      3.07 o 
   3   9   1     1177.59     1105.46     13.87 o 
   4   9   1        3.37       -0.16      1.07 o 
   5   9   1        0.54       -0.53      1.32 o 
   6   9   1       48.95       43.65      2.44 o 
   7   9   1        0.05       -0.56      1.46 o 
  -7  10   1       15.49       14.41      1.95 o 
  -6  10   1       22.37       23.94      4.08 o 
  -5  10   1       34.16       19.46      2.10 o 
  -4  10   1      414.18      367.34      7.68 o 
  -3  10   1       88.56       86.94      3.77 o 
  -2  10   1      133.30      125.29      2.25 o 
  -1  10   1       40.25       43.36      1.67 o 
   0  10   1       12.60       10.78      1.39 o 
   1  10   1      475.11      507.30      6.70 o 
   2  10   1        4.67        2.29      1.03 o 
   3  10   1      476.11      455.09      8.66 o 
   4  10   1       14.86        9.56      1.82 o 
   5  10   1       62.04       55.29      3.11 o 
   6  10   1      104.90      111.28      4.28 o 
   7  10   1       61.24       56.45      3.20 o 
  -7  11   1       72.91       82.91      3.81 o 
  -6  11   1       13.00        6.49      1.96 o 
  -5  11   1       66.64       56.76      3.47 o 
  -4  11   1       10.62        3.86      1.78 o 
  -3  11   1        5.77        5.98      2.17 o 
  -2  11   1      119.40       88.49      9.09 o 
  -1  11   1     1067.19     1148.53     11.57 o 
   0  11   1      333.58      370.45      4.94 o 
   1  11   1      402.27      417.52      8.39 o 
   2  11   1       29.08       27.50      1.73 o 
   3  11   1      523.69      525.25     11.61 o 
   4  11   1        3.06        0.01      1.56 o 
   5  11   1      169.57      176.30      5.35 o 
   6  11   1       16.44       18.57      2.40 o 
   7  11   1       39.99       43.48      2.97 o 
  -7  12   1        8.00       13.15      3.26 o 
  -6  12   1       17.56       11.42      2.33 o 
  -5  12   1       50.88       47.18      5.07 o 
  -4  12   1       14.25        8.73      2.96 o 
  -3  12   1       92.20       81.02      3.03 o 
  -2  12   1       73.09       76.87      3.42 o 
  -1  12   1       11.79       13.26      1.24 o 
   0  12   1        4.64        3.43      1.01 o 
   1  12   1        2.44        2.61      0.95 o 
   2  12   1      343.10      334.41      7.65 o 
   3  12   1      649.33      637.93      9.48 o 
   4  12   1       49.96       40.11      2.93 o 
   5  12   1      150.27      153.82      5.27 o 
   6  12   1       13.36       10.26      2.33 o 
   7  12   1       11.97       14.35      2.28 o 
  -6  13   1       23.63       22.11      4.51 o 
  -5  13   1       17.13       23.19      2.77 o 
  -4  13   1       19.35       15.90      2.38 o 
  -3  13   1        7.43        3.79      1.49 o 
  -2  13   1     1607.57     1610.75     20.43 o 
  -1  13   1       64.26       68.57      2.16 o 
   0  13   1      272.40      279.14      4.44 o 
   1  13   1        5.21        6.88      1.19 o 
   2  13   1      304.83      294.14      6.06 o 
   3  13   1      103.77      112.85      5.00 o 
   4  13   1       48.96       37.76      3.14 o 
   5  13   1       31.67       27.54      2.88 o 
   6  13   1        2.72        2.46      2.16 o 
  -6  14   1       16.94       19.13      2.87 o 
  -5  14   1      155.83      178.91      6.15 o 
  -4  14   1       11.58        9.16      2.75 o 
  -3  14   1        0.40        1.88      1.38 o 
  -2  14   1      398.92      409.67      7.53 o 
  -1  14   1       18.88       16.42      1.59 o 
   0  14   1        0.86        1.74      1.04 o 
   1  14   1      273.07      274.30      5.91 o 
   2  14   1        9.21        5.92      1.79 o 
   3  14   1        0.02       -0.08      1.30 o 
   4  14   1      102.06      119.71      7.18 o 
   5  14   1        0.17        1.97      2.10 o 
   6  14   1        2.41        1.80      2.53 o 
  -6  15   1        0.06        2.68      2.96 o 
  -5  15   1        9.40       11.79      2.53 o 
  -4  15   1       56.25       52.67      3.91 o 
  -3  15   1      244.27      255.61      7.41 o 
  -2  15   1       43.39       38.26      2.67 o 
  -1  15   1        2.49        0.67      1.43 o 
   0  15   1       37.86       40.59      2.29 o 
   1  15   1        7.98        5.94      2.53 o 
   2  15   1      365.46      366.59      7.20 o 
   3  15   1        3.80        2.90      2.08 o 
   4  15   1       19.59       10.27      2.57 o 
   5  15   1        0.84        8.03      3.66 o 
   6  15   1       41.50       39.01      5.49 o 
  -5  16   1       56.38       53.47      4.18 o 
  -4  16   1        7.75       10.67      2.67 o 
  -3  16   1       60.19       56.92      4.13 o 
  -2  16   1      133.04      130.64      4.34 o 
  -1  16   1      177.69      180.76      4.30 o 
   0  16   1       41.06       40.56      2.56 o 
   1  16   1      163.31      175.14      4.24 o 
   2  16   1       39.80       37.24      2.73 o 
   3  16   1       10.71        7.18      2.37 o 
   4  16   1        4.69        3.13      2.37 o 
   5  16   1        4.96        0.40      2.33 o 
  -5  17   1       18.06       20.44      3.28 o 
  -4  17   1        2.50        1.62      5.21 o 
  -3  17   1       30.86       34.05      3.73 o 
  -2  17   1       17.90       24.47      2.42 o 
  -1  17   1       39.49       37.92      2.98 o 
   0  17   1        0.43        1.22      1.46 o 
   1  17   1       80.28       84.67      3.84 o 
   2  17   1       44.86       58.76      3.88 o 
   3  17   1        1.46       -0.52      2.20 o 
   4  17   1        0.03       -2.13      2.13 o 
   5  17   1        6.66        4.12      2.67 o 
  -4  18   1       77.36      104.55      5.79 o 
  -3  18   1       23.06       28.71      3.53 o 
  -2  18   1       18.62       18.65      2.40 o 
  -1  18   1       46.97       48.30      3.25 o 
   0  18   1       60.23       65.31      3.08 o 
   1  18   1        0.96        1.46      1.89 o 
   2  18   1       13.68       15.63      2.93 o 
   3  18   1        1.74        0.68      2.30 o 
   4  18   1       22.20       19.49      3.33 o 
  -3  19   1        2.43        4.42      2.70 o 
  -2  19   1        7.77        1.69      2.59 o 
  -1  19   1        1.60        3.08      2.22 o 
   0  19   1       17.02       16.60      3.52 o 
   1  19   1       56.89       62.95      3.68 o 
   2  19   1        5.98        6.53      2.74 o 
   3  19   1       46.46       52.36      4.43 o 
  -2  20   1        1.06        0.30      2.43 o 
  -1  20   1       10.24       11.97      2.30 o 
   0  20   1       82.09       69.29      6.06 o 
   1  20   1       26.16       22.53      2.79 o 
   2  20   1       33.84       37.07      4.02 o 
   0  21   1        3.90        3.87      2.59 o 
  -8   0   2      338.61      353.91     15.77 o 
  -6   0   2      109.47       99.85      7.32 o 
  -4   0   2       85.46       82.95      5.21 o 
  -2   0   2        7.03        8.17      1.41 o 
   2   0   2     2835.16     2792.15     40.63 o 
   4   0   2     3465.33     3713.55     78.30 o 
   6   0   2      122.89      132.80      8.87 o 
   8   0   2      345.81      397.84     17.18 o 
  -8   1   2        0.02       -0.07      1.59 o 
  -7   1   2        0.77        1.99      2.64 o 
  -6   1   2      373.56      374.96      9.96 o 
  -5   1   2      392.29      377.20      9.11 o 
  -4   1   2       43.32       37.61      2.64 o 
  -3   1   2      317.06      262.67      4.82 o 
  -2   1   2     2811.02     2879.85     29.11 o 
  -1   1   2       51.02       36.87      0.47 o 
   0   1   2     2148.19     2253.61     18.17 o 
   1   1   2        0.50        0.22      0.15 o 
   2   1   2      589.53      587.26      7.80 o 
   3   1   2     3257.76     3319.78     48.94 o 
   4   1   2     1631.25     1825.92     76.89 o 
   5   1   2      309.02      301.57      8.26 o 
   6   1   2      117.69      114.70      5.72 o 
   7   1   2        0.07        0.73      1.24 o 
   8   1   2        8.93        7.20      2.46 o 
  -8   2   2        0.50       10.84      4.79 o 
  -7   2   2       52.16       47.25      2.90 o 
  -6   2   2       15.08       10.67      1.09 o 
  -5   2   2       46.85       47.44      1.76 o 
  -4   2   2      267.28      270.84      3.75 o 
  -3   2   2       18.03       14.74      0.79 o 
  -2   2   2     1532.30     1627.21     16.00 o 
  -1   2   2     1945.72     1965.08     12.69 o 
   0   2   2      377.94      421.34      3.02 o 
   1   2   2    12300.21    12131.16     82.23 o 
   2   2   2     1709.40     1820.33     16.30 o 
   3   2   2      145.75      138.71      4.68 o 
   5   2   2       15.29       13.59      1.71 o 
   6   2   2        9.16        7.01      1.44 o 
   7   2   2        5.98        8.89      1.69 o 
   8   2   2       48.49       54.80      3.60 o 
  -8   3   2        0.33        4.37      4.22 o 
  -7   3   2       12.01       12.25      4.51 o 
  -6   3   2       42.89       36.49      9.44 o 
  -5   3   2       77.78       69.18      2.22 o 
  -4   3   2      519.20      480.37      6.87 o 
  -3   3   2      260.23      259.75      3.60 o 
  -2   3   2      250.20      262.92      2.61 o 
  -1   3   2        0.49        0.05      0.20 o 
   0   3   2     4753.60     4873.35     32.02 o 
   2   3   2        0.14       -0.01      0.39 o 
   3   3   2       11.30        6.26      0.59 o 
   4   3   2     1171.04     1216.25     14.90 o 
   5   3   2      136.04      128.57      3.99 o 
   6   3   2       78.36       88.03      3.66 o 
   7   3   2       30.18       27.09      1.67 o 
   8   3   2        0.00       -0.84      1.89 o 
  -8   4   2      140.02      144.28      5.07 o 
  -7   4   2      227.45      227.94      5.87 o 
  -6   4   2      262.47      259.96      5.92 o 
  -5   4   2        1.67        0.44      0.76 o 
  -4   4   2      338.71      357.92      5.26 o 
  -3   4   2      923.25      966.84     11.90 o 
  -2   4   2      107.16      140.72      1.35 o 
  -1   4   2      497.63      512.60      3.70 o 
   0   4   2     7173.26     7075.25     45.97 o 
   1   4   2    10593.03    11173.83     70.13 o 
   2   4   2      219.80      280.86      2.31 o 
   3   4   2       27.56       31.55      1.35 o 
   4   4   2       52.47       53.82      1.96 o 
   5   4   2       75.58       78.42      2.03 o 
   6   4   2        0.08       -0.23      1.01 o 
   7   4   2       82.00       74.74      4.56 o 
   8   4   2      166.70      178.39      4.57 o 
  -8   5   2       36.25       31.97      3.08 o 
  -7   5   2      281.68      273.98      6.95 o 
  -6   5   2       13.68       16.94      2.96 o 
  -5   5   2      371.29      366.64      9.08 o 
  -4   5   2      265.05      273.16      6.13 o 
  -3   5   2      149.75      132.10      6.04 o 
  -2   5   2      316.68      400.82      3.29 o 
  -1   5   2       27.29       34.94      0.77 o 
   0   5   2      187.39      175.56      3.10 o 
   1   5   2     2180.81     2385.47     14.72 o 
   2   5   2      244.38      291.03      2.79 o 
   3   5   2      109.30       92.74      2.15 o 
   4   5   2      215.06      197.02      3.32 o 
   5   5   2      282.44      281.41      4.35 o 
   6   5   2       52.37       50.76      2.39 o 
   7   5   2       10.88        6.50      1.56 o 
   8   5   2       23.89       24.23      2.25 o 
  -8   6   2        2.30        1.10      1.96 o 
  -7   6   2       13.79       13.21      2.41 o 
  -6   6   2      281.99      259.57     13.10 o 
  -5   6   2      276.75      286.92      5.27 o 
  -4   6   2       98.29      100.74      4.22 o 
  -3   6   2        7.43        9.63      0.77 o 
  -2   6   2        0.04       -0.49      0.49 o 
  -1   6   2       32.97       20.05      0.65 o 
   0   6   2     2640.18     2752.20     18.88 o 
   1   6   2     2306.74     2443.26     16.03 o 
   2   6   2      309.98      309.03      2.87 o 
   3   6   2       62.65       62.71      1.96 o 
   4   6   2       13.00       17.01      0.92 o 
   5   6   2       21.95       22.33      1.83 o 
   6   6   2      109.89       97.34      3.26 o 
   7   6   2       85.90       84.05      3.96 o 
   8   6   2        3.86        5.42      1.87 o 
  -8   7   2        0.00       -0.80      2.19 o 
  -7   7   2        2.04        4.14      2.05 o 
  -6   7   2       16.82       17.57      3.66 o 
  -5   7   2      132.22      111.52      2.94 o 
  -4   7   2      197.89      186.31      2.93 o 
  -3   7   2      357.06      326.71      4.32 o 
  -2   7   2     1977.27     2159.15     19.25 o 
  -1   7   2      233.48      256.30      2.77 o 
   0   7   2      175.38      192.92      2.76 o 
   1   7   2        0.01       -0.30      0.66 o 
   2   7   2     1450.66     1490.37     11.68 o 
   3   7   2        7.35       14.09      0.90 o 
   4   7   2      394.50      400.15      4.59 o 
   5   7   2       61.03       48.54      1.96 o 
   6   7   2       62.24       58.19      2.88 o 
   7   7   2        4.87        7.25      1.75 o 
   8   7   2        6.06        5.08      1.96 o 
  -8   8   2       62.47       66.72      4.64 o 
  -7   8   2       73.87       70.11      4.39 o 
  -6   8   2       50.90       49.21      2.35 o 
  -5   8   2       51.46       28.88      2.53 o 
  -4   8   2      101.94      104.88      2.36 o 
  -3   8   2      359.32      394.35      5.01 o 
  -2   8   2      105.92      138.43      3.37 o 
  -1   8   2       32.89       31.09      1.23 o 
   0   8   2       25.68       17.07      1.27 o 
   1   8   2      524.29      570.79      6.26 o 
   2   8   2      542.97      545.73      5.63 o 
   3   8   2       39.33       26.26      1.04 o 
   4   8   2       17.96       14.96      2.26 o 
   5   8   2        4.39        2.75      1.16 o 
   6   8   2      111.32      108.02      2.90 o 
   7   8   2       17.17       15.34      2.16 o 
   8   8   2      243.21      268.54      8.49 o 
  -7   9   2        9.30       12.37      1.77 o 
  -6   9   2       22.38       16.57      1.77 o 
  -5   9   2      231.77      193.03      5.84 o 
  -4   9   2       14.02       10.98      1.35 o 
  -3   9   2      155.21      161.68      5.26 o 
  -2   9   2      146.15      139.78      1.98 o 
  -1   9   2      725.61      767.65      8.01 o 
   0   9   2       21.96       20.27      1.15 o 
   1   9   2      128.42      127.55      2.41 o 
   2   9   2      138.27      141.26      2.79 o 
   3   9   2      127.72      120.71      4.30 o 
   4   9   2      309.05      276.33      5.77 o 
   5   9   2      331.72      352.32      6.18 o 
   6   9   2        0.25       -0.03      1.18 o 
   7   9   2       38.07       41.74      2.71 o 
  -7  10   2       63.79       67.09      3.31 o 
  -6  10   2        8.64        9.84      1.89 o 
  -5  10   2       35.99       33.40      3.59 o 
  -4  10   2      170.22      143.65      6.76 o 
  -3  10   2       66.98       64.54      2.09 o 
  -2  10   2       42.64       45.92      1.66 o 
  -1  10   2     1333.22     1402.05     13.56 o 
   0  10   2      144.96      151.10      2.78 o 
   1  10   2      498.90      507.67      7.86 o 
   2  10   2        0.79       -0.70      0.70 o 
   3  10   2      213.73      207.96      5.85 o 
   4  10   2       37.87       35.82      2.57 o 
   5  10   2        2.26        5.81      1.76 o 
   6  10   2        0.19       -1.00      1.45 o 
   7  10   2       79.56       85.69      4.06 o 
  -7  11   2       10.32        6.76      2.86 o 
  -6  11   2       10.68       15.35      3.52 o 
  -5  11   2      251.96      225.19      9.29 o 
  -4  11   2      354.67      342.53      9.29 o 
  -3  11   2       88.75       83.49      2.81 o 
  -2  11   2     1010.22     1018.28     13.55 o 
  -1  11   2       23.88       20.92      1.37 o 
   0  11   2       41.81       56.49      1.92 o 
   1  11   2       78.63       81.49      2.46 o 
   2  11   2      391.18      407.58      6.79 o 
   3  11   2        1.16       -3.45      3.45 o 
   4  11   2       95.16       90.51      3.97 o 
   5  11   2       21.11       14.73      2.23 o 
   6  11   2       24.24       17.31      2.13 o 
   7  11   2       33.09       34.09      2.78 o 
  -7  12   2       79.16      100.66      4.23 o 
  -6  12   2       80.13       94.14      4.39 o 
  -5  12   2        9.14        8.39      2.06 o 
  -4  12   2        1.05        1.01      1.66 o 
  -3  12   2       59.22       50.26      2.55 o 
  -2  12   2        2.60        0.22      0.79 o 
  -1  12   2        9.25       11.42      1.23 o 
   0  12   2      706.56      711.53      8.12 o 
   1  12   2       28.67       28.14      1.54 o 
   2  12   2      150.75      153.32      4.24 o 
   3  12   2       10.98        1.43      1.57 o 
   4  12   2        0.16       -1.48      1.48 o 
   5  12   2        0.55       -0.55      1.68 o 
   6  12   2        0.69       -0.19      1.93 o 
   7  12   2        9.91       14.43      2.40 o 
  -6  13   2        0.66        1.87      2.06 o 
  -5  13   2      121.90      129.89      7.25 o 
  -4  13   2       13.87        9.32      2.32 o 
  -3  13   2      560.72      559.99      8.85 o 
  -2  13   2       74.80       64.09      3.09 o 
  -1  13   2       51.38       63.86      3.44 o 
   0  13   2        1.21        0.96      1.08 o 
   1  13   2       13.38       10.92      1.27 o 
   2  13   2      505.27      507.36     10.40 o 
   3  13   2       16.12       14.32      1.76 o 
   4  13   2        2.00        4.27      1.94 o 
   5  13   2       38.32       45.90      3.41 o 
   6  13   2       23.99       21.49      2.94 o 
  -6  14   2       45.25       54.14      6.97 o 
  -5  14   2       62.50       73.77      5.07 o 
  -4  14   2        7.16        3.32      3.80 o 
  -3  14   2        0.27        0.79      2.21 o 
  -2  14   2        0.09       -1.29      1.29 o 
  -1  14   2      632.01      678.82      8.16 o 
   0  14   2        6.15        2.50      1.17 o 
   1  14   2        0.77        0.61      1.30 o 
   2  14   2      522.22      553.24      9.23 o 
   3  14   2       32.53       27.04      4.37 o 
   4  14   2        1.54       -0.16      2.89 o 
   5  14   2        1.77        1.15      2.39 o 
   6  14   2        5.20        5.24      2.53 o 
  -6  15   2        4.92        5.06      2.53 o 
  -5  15   2        2.41        2.10      2.18 o 
  -4  15   2       96.39      100.48      4.98 o 
  -3  15   2        0.40        0.77      1.99 o 
  -2  15   2       69.67       70.31      5.88 o 
  -1  15   2      172.95      186.47      6.00 o 
   0  15   2        4.56        2.90      1.38 o 
   1  15   2       19.75       19.91      1.83 o 
   2  15   2      230.25      225.19      8.60 o 
   3  15   2        0.90       -1.84      1.84 o 
   4  15   2       54.54       55.35      5.91 o 
   5  15   2       44.37       46.07      6.76 o 
   6  15   2        2.98        1.80      2.43 o 
  -5  16   2      101.66      133.92     11.69 o 
  -4  16   2       13.54       13.11      2.78 o 
  -3  16   2        6.20        8.58      2.53 o 
  -2  16   2       13.70       12.71      2.17 o 
  -1  16   2      127.59      123.23      3.71 o 
   0  16   2       44.27       45.14      2.50 o 
   1  16   2      148.93      145.71      3.91 o 
   2  16   2       92.89       96.59      3.90 o 
   3  16   2        2.30        0.04      2.24 o 
   4  16   2        1.57        0.94      2.28 o 
   5  16   2       33.54       46.33      5.91 o 
  -5  17   2        0.31        1.50      2.50 o 
  -4  17   2       13.98       12.07      2.93 o 
  -3  17   2       76.27       90.33      4.98 o 
  -2  17   2        1.81        4.00      1.84 o 
  -1  17   2       55.34       53.48      3.33 o 
   0  17   2        1.62        2.30      1.53 o 
   1  17   2        7.41        7.85      2.05 o 
   2  17   2        1.92        2.89      1.73 o 
   3  17   2        1.62        0.06      2.16 o 
   4  17   2        0.31       -0.49      2.68 o 
   5  17   2       60.42       67.72      4.91 o 
  -4  18   2      108.12      120.24     10.84 o 
  -3  18   2        1.45        0.27      2.39 o 
  -2  18   2       81.19       92.15      5.63 o 
  -1  18   2       10.16       12.92      2.33 o 
   0  18   2        4.02       -0.36      1.48 o 
   1  18   2      112.04      124.90      4.60 o 
   2  18   2       60.46       59.01      4.38 o 
   3  18   2        5.47        3.41      2.54 o 
   4  18   2        9.37       11.64      4.01 o 
  -3  19   2        3.91        4.61      2.70 o 
  -2  19   2       87.07      107.67      5.73 o 
  -1  19   2        3.17        2.29      1.85 o 
   0  19   2       44.75       39.43      3.83 o 
   1  19   2       10.96       13.50      2.33 o 
   2  19   2       21.72       20.53      3.33 o 
   3  19   2        1.50        3.48      2.68 o 
  -2  20   2       12.09       17.15      3.24 o 
  -1  20   2        7.03        5.90      2.16 o 
   0  20   2       13.03        9.70      2.94 o 
   1  20   2        0.66       -1.95      1.95 o 
   2  20   2       26.14       34.57      4.86 o 
   0  21   2       22.73       20.47      3.43 o 
  -7   0   3       25.51       30.56      5.35 o 
  -5   0   3     2556.65     2541.28     55.91 o 
  -3   0   3      727.30      663.97     18.24 o 
  -1   0   3     3656.73     3630.54     27.11 o 
   1   0   3      626.17      581.89      4.39 o 
   3   0   3     4041.71     4130.68     85.20 o 
   5   0   3      169.93      161.11      8.45 o 
   7   0   3       80.26       90.99      3.44 o 
  -8   1   3      202.64      209.72      8.45 o 
  -7   1   3      202.06      196.10      8.08 o 
  -6   1   3       16.06       18.28      3.11 o 
  -5   1   3        7.63        4.81      2.20 o 
  -4   1   3       40.88       38.33      5.18 o 
  -3   1   3      131.38      146.25      2.56 o 
  -2   1   3     1092.86     1064.44      9.02 o 
  -1   1   3     1411.21     1506.43      8.18 o 
   0   1   3    11611.57    12261.45     74.78 o 
   1   1   3      598.42      707.51      4.05 o 
   2   1   3        0.23       -0.30      0.30 o 
   3   1   3       14.74        8.26      1.34 o 
   4   1   3      518.95      531.62      9.13 o 
   5   1   3        1.85        1.99      0.99 o 
   6   1   3      116.87      121.65      3.50 o 
   7   1   3       10.35        9.76      1.67 o 
   8   1   3       38.67       46.32      2.28 o 
  -8   2   3       76.79       91.26      9.01 o 
  -7   2   3      162.86      162.45      5.11 o 
  -6   2   3      806.53      833.73     16.97 o 
  -5   2   3       72.98       69.38      2.55 o 
  -4   2   3      638.26      600.61      8.66 o 
  -3   2   3        2.06        5.62      2.32 o 
  -2   2   3     1863.27     1808.27     12.54 o 
  -1   2   3      156.62      132.97      1.46 o 
   0   2   3      672.25      708.29      4.68 o 
   1   2   3    10440.90    10882.18     66.33 o 
   2   2   3     2086.09     2196.07     15.27 o 
   3   2   3      211.44      230.65      2.83 o 
   4   2   3      127.43      139.05      3.38 o 
   5   2   3       33.51       38.44      2.19 o 
   6   2   3      281.21      274.91      7.53 o 
   7   2   3        2.31        0.14      1.55 o 
   8   2   3        5.42        7.32      2.19 o 
  -8   3   3      171.86      187.16     11.83 o 
  -7   3   3       85.86       83.92      3.34 o 
  -6   3   3      589.05      578.81      8.32 o 
  -5   3   3      377.70      369.93      4.61 o 
  -4   3   3      418.47      473.87      5.57 o 
  -3   3   3     1058.17     1252.98     12.94 o 
  -2   3   3        0.32        0.25      0.28 o 
  -1   3   3       67.33       62.87      0.78 o 
   0   3   3     3001.62     2939.12     18.84 o 
   1   3   3     1460.59     1626.77     10.12 o 
   2   3   3      114.74       75.05      1.11 o 
   3   3   3      105.20      112.45      2.08 o 
   4   3   3      327.30      329.70      4.30 o 
   5   3   3        5.13        3.72      0.78 o 
   6   3   3        4.09        0.86      1.16 o 
   7   3   3      208.19      206.60      4.42 o 
   8   3   3       43.24       35.70      3.23 o 
  -8   4   3       15.55       18.97      2.52 o 
  -7   4   3       12.86       10.14      1.99 o 
  -6   4   3        0.45       -0.66      1.37 o 
  -5   4   3      340.54      306.98      4.68 o 
  -4   4   3      183.79      192.66      3.92 o 
  -3   4   3       82.85      161.39      6.73 o 
  -2   4   3        8.25       15.88      0.66 o 
  -1   4   3      366.52      331.00      2.68 o 
   0   4   3       56.01       57.03      0.93 o 
   1   4   3     1506.72     1732.17     10.84 o 
   2   4   3        7.81        5.98      0.47 o 
   3   4   3      927.76      854.41      7.87 o 
   4   4   3      140.18      146.64      2.72 o 
   5   4   3     1253.51     1233.47     15.10 o 
   6   4   3        6.52        6.11      1.26 o 
   7   4   3        0.02       -1.18      1.27 o 
   8   4   3       18.40       14.57      1.97 o 
  -8   5   3       13.63       14.41      2.49 o 
  -7   5   3      108.67      109.43      4.47 o 
  -6   5   3        4.19        1.00      1.58 o 
  -5   5   3      101.64       96.97      2.83 o 
  -4   5   3       40.37       42.21      4.37 o 
  -3   5   3     1017.49     1176.39     12.82 o 
  -2   5   3      133.36      181.06      2.46 o 
  -1   5   3      704.93      711.20      5.13 o 
   0   5   3      325.87      306.92      2.66 o 
   1   5   3       63.95       61.02      1.00 o 
   2   5   3     3167.36     3298.32     22.60 o 
   3   5   3       43.54       28.44      1.42 o 
   4   5   3      136.80      118.18      2.62 o 
   5   5   3       50.50       49.54      2.87 o 
   6   5   3       84.02       79.71      2.91 o 
   7   5   3       31.49       25.52      2.09 o 
   8   5   3       41.22       47.92      2.91 o 
  -8   6   3        6.42        5.62      1.60 o 
  -7   6   3      105.08      111.35     10.70 o 
  -6   6   3        0.35       -1.09      1.56 o 
  -5   6   3      131.55      118.92      4.30 o 
  -4   6   3      321.84      291.42      5.26 o 
  -3   6   3      579.29      612.35     14.74 o 
  -2   6   3      343.25      456.14      4.20 o 
  -1   6   3      717.12      767.29      7.81 o 
   0   6   3       28.60       28.47      0.86 o 
   1   6   3      260.63      236.19      2.30 o 
   2   6   3     1347.29     1483.53     11.54 o 
   3   6   3       43.59       32.67      1.24 o 
   4   6   3        0.90       -0.06      0.62 o 
   5   6   3      138.06      148.57      2.78 o 
   6   6   3       56.71       60.48      2.83 o 
   7   6   3        4.99        6.90      1.71 o 
   8   6   3       27.27       25.86      2.48 o 
  -8   7   3        2.51        2.80      1.43 o 
  -7   7   3      204.53      225.26      6.96 o 
  -6   7   3       71.59       61.65      2.26 o 
  -5   7   3      615.71      577.21     12.87 o 
  -4   7   3       47.05       37.23      1.53 o 
  -3   7   3       60.88       61.93      2.00 o 
  -2   7   3      456.62      510.53      5.18 o 
  -1   7   3       81.33       78.63      1.55 o 
   0   7   3     1795.29     1857.51     18.75 o 
   1   7   3      195.77      181.36      2.68 o 
   2   7   3        0.42       -1.04      1.70 o 
   3   7   3      505.61      545.32      5.96 o 
   4   7   3      499.83      476.60      8.00 o 
   5   7   3       60.16       52.64      2.97 o 
   6   7   3       10.51        9.13      1.21 o 
   7   7   3       24.62       17.85      2.09 o 
   8   7   3        0.81        5.93      1.94 o 
  -8   8   3        0.01        0.77      2.21 o 
  -7   8   3       21.97       26.55      2.03 o 
  -6   8   3       23.69       22.96      2.26 o 
  -5   8   3       17.64       17.39      2.25 o 
  -4   8   3      205.58      202.94      4.15 o 
  -3   8   3      239.73      236.93      7.07 o 
  -2   8   3       10.92       11.46      0.61 o 
  -1   8   3       73.58       55.41      1.46 o 
   0   8   3     1249.57     1409.84     21.04 o 
   1   8   3      843.94      967.40      8.28 o 
   2   8   3      554.16      627.54      6.25 o 
   3   8   3      538.14      489.01      6.58 o 
   4   8   3       43.23       35.09      1.92 o 
   5   8   3       11.58        9.78      1.29 o 
   6   8   3       46.06       43.72      2.15 o 
   7   8   3        4.11        5.69      1.37 o 
  -7   9   3       13.30       14.15      2.84 o 
  -6   9   3      146.47      152.22      8.73 o 
  -5   9   3      135.69      118.16      6.06 o 
  -4   9   3      148.59      132.27      3.34 o 
  -3   9   3       92.89       96.80      3.08 o 
  -2   9   3      162.86      169.76      2.42 o 
  -1   9   3        0.97       -0.60      0.69 o 
   0   9   3      236.89      254.39      4.13 o 
   1   9   3        3.04        2.46      0.75 o 
   2   9   3      946.09     1043.40      9.31 o 
   3   9   3      655.11      678.64      7.90 o 
   4   9   3      519.97      499.18      7.92 o 
   5   9   3        0.00       -1.14      1.14 o 
   6   9   3        3.49        1.79      1.31 o 
   7   9   3        0.63       -0.21      1.31 o 
  -7  10   3        4.19        1.01      1.35 o 
  -6  10   3        6.63        6.11      1.82 o 
  -5  10   3       11.80        9.71      1.86 o 
  -4  10   3      402.74      391.38      8.09 o 
  -3  10   3        3.80        2.88      0.86 o 
  -2  10   3      106.85      113.33      2.77 o 
  -1  10   3     2394.47     2474.35     22.59 o 
   0  10   3        0.26       -0.70      0.70 o 
   1  10   3       67.36       74.34      2.36 o 
   2  10   3      334.63      284.60     14.32 o 
   3  10   3      524.85      524.44      9.35 o 
   4  10   3      411.16      418.72      7.32 o 
   5  10   3       39.73       44.39      2.58 o 
   6  10   3       14.79        9.17      1.58 o 
   7  10   3       33.37       27.96      2.23 o 
  -7  11   3       42.48       37.52      2.35 o 
  -6  11   3        1.92        2.50      1.76 o 
  -5  11   3       95.09       89.61      3.95 o 
  -4  11   3       20.10       12.30      2.08 o 
  -3  11   3       16.48       17.45      1.46 o 
  -2  11   3      294.20      307.93      5.09 o 
  -1  11   3      135.68      124.96      3.14 o 
   0  11   3       54.65       43.35      1.80 o 
   1  11   3      136.14      130.57      2.74 o 
   2  11   3       22.02       24.01      1.91 o 
   3  11   3      371.08      352.86      6.30 o 
   4  11   3        9.11        8.80      1.98 o 
   5  11   3       19.17       16.34      2.02 o 
   6  11   3        0.29       -1.24      1.54 o 
   7  11   3       10.54       12.24      2.24 o 
  -7  12   3       18.13       11.58      1.87 o 
  -6  12   3       22.61       24.70      2.27 o 
  -5  12   3      105.03       97.11      3.59 o 
  -4  12   3       24.06       19.01      2.00 o 
  -3  12   3       61.13       56.55      2.39 o 
  -2  12   3      228.18      217.08      4.30 o 
  -1  12   3      375.83      423.90      5.65 o 
   0  12   3       16.51       24.92      1.54 o 
   1  12   3      109.71      125.69      3.17 o 
   2  12   3      337.93      351.17      6.96 o 
   3  12   3      793.47      789.05     11.24 o 
   4  12   3       42.30       45.09      3.21 o 
   5  12   3       64.88       61.41      3.77 o 
   6  12   3      118.38      127.61      4.65 o 
   7  12   3       21.63       22.69      2.75 o 
  -6  13   3       19.80       21.32      2.32 o 
  -5  13   3        3.66        4.44      1.66 o 
  -4  13   3       25.47       30.75      2.41 o 
  -3  13   3       96.52       93.02      3.05 o 
  -2  13   3       10.35        8.11      1.25 o 
  -1  13   3       16.57       13.09      1.37 o 
   0  13   3      677.76      666.02      7.96 o 
   1  13   3        0.01        0.19      1.04 o 
   2  13   3     1186.78     1223.60     19.87 o 
   3  13   3       16.14       14.65      1.77 o 
   4  13   3       21.98       22.07      2.63 o 
   5  13   3       27.94       17.40      2.57 o 
   6  13   3      190.30      201.54      6.74 o 
  -6  14   3        0.04       -1.61      1.61 o 
  -5  14   3        0.05        0.57      2.32 o 
  -4  14   3      550.01      568.73      9.85 o 
  -3  14   3       10.60        7.41      1.82 o 
  -2  14   3       95.07       99.86      3.26 o 
  -1  14   3       30.49       21.06      1.66 o 
   0  14   3        2.19        1.93      1.26 o 
   1  14   3      150.77      147.18      3.66 o 
   2  14   3      230.11      254.81      7.08 o 
   3  14   3        2.18        0.30      1.82 o 
   4  14   3        0.42       -1.76      1.76 o 
   5  14   3       32.97       28.02      3.13 o 
   6  14   3       24.26       21.31      3.08 o 
  -6  15   3        9.62       11.53      2.81 o 
  -5  15   3       30.48       30.56      3.38 o 
  -4  15   3        0.00        1.54      2.13 o 
  -3  15   3        0.44        2.41      2.08 o 
  -2  15   3        1.80       -1.55      1.55 o 
  -1  15   3      483.75      507.17      7.59 o 
   0  15   3        1.23        2.99      1.42 o 
   1  15   3      362.65      385.22      6.30 o 
   2  15   3       13.72        7.65      1.83 o 
   3  15   3        1.63        0.42      2.96 o 
   4  15   3        8.03        6.74      2.43 o 
   5  15   3       54.05       72.45      4.75 o 
   6  15   3        1.94        1.55      3.24 o 
  -5  16   3       12.78       17.70      3.10 o 
  -4  16   3       65.82       84.52      4.88 o 
  -3  16   3      157.52      161.00      6.21 o 
  -2  16   3       11.90        9.27      1.92 o 
  -1  16   3      376.72      414.78      6.83 o 
   0  16   3       19.82       17.99      1.92 o 
   1  16   3       19.48       20.29      1.93 o 
   2  16   3        5.08        2.20      1.67 o 
   3  16   3      174.03      178.51     12.04 o 
   4  16   3        2.31        0.70      3.66 o 
   5  16   3        4.77        8.60      2.78 o 
  -5  17   3       50.06       47.92      8.38 o 
  -4  17   3       15.94       18.74      3.14 o 
  -3  17   3        0.24        0.73      2.26 o 
  -2  17   3       56.03       66.48      3.56 o 
  -1  17   3       33.48       26.96      2.64 o 
   0  17   3       68.56       73.03      3.20 o 
   1  17   3        6.46        6.07      1.99 o 
   2  17   3       24.51       25.55      2.50 o 
   3  17   3       44.90       43.80      3.97 o 
   4  17   3        0.14       -1.28      2.37 o 
   5  17   3       17.33       14.36      4.79 o 
  -4  18   3       10.42       11.14      3.04 o 
  -3  18   3       40.25       48.98      4.18 o 
  -2  18   3       89.63      100.07     10.91 o 
  -1  18   3      106.20      104.24      4.25 o 
   0  18   3        5.26        6.46      1.77 o 
   1  18   3       12.33       10.71      2.15 o 
   2  18   3        0.08       -0.72      2.23 o 
   3  18   3        0.45       -0.67      2.26 o 
   4  18   3       27.65       28.56      4.86 o 
  -3  19   3        0.00        1.33      3.59 o 
  -2  19   3        2.72        3.96      2.63 o 
  -1  19   3        3.51        9.07      2.16 o 
   0  19   3      124.12      127.18      9.37 o 
   1  19   3       11.20       10.86      2.27 o 
   2  19   3        5.16        8.24      2.79 o 
   3  19   3        0.39        0.92      3.66 o 
  -2  20   3       14.05       17.32      3.33 o 
  -1  20   3        0.76        0.63      2.39 o 
   0  20   3       33.40       37.30      3.98 o 
   1  20   3        4.88        3.62      2.64 o 
   2  20   3        3.18        2.39      2.67 o 
  -8   0   4      124.96      109.49      4.47 o 
  -6   0   4       60.95       53.06      5.35 o 
  -4   0   4      281.65      292.02      6.13 o 
  -2   0   4      515.06      528.62      5.59 o 
   0   0   4    11884.12    12040.79    153.18 o 
   2   0   4     3306.30     3483.48     30.68 o 
   4   0   4      152.85      151.03      4.15 o 
   6   0   4        0.08       -1.29      1.29 o 
   8   0   4      210.99      208.44      6.39 o 
  -8   1   4       12.04       11.68      1.58 o 
  -7   1   4        0.34       -1.03      1.03 o 
  -6   1   4     1428.63     1439.98     16.18 o 
  -5   1   4       57.19       56.74      3.03 o 
  -4   1   4        0.51        2.22      1.35 o 
  -3   1   4      123.13      148.30      1.78 o 
  -2   1   4        0.86        6.28      0.40 o 
  -1   1   4      157.07      171.42      1.38 o 
   0   1   4      303.64      313.73      2.19 o 
   1   1   4     2690.59     2891.83     15.64 o 
   2   1   4      183.64      192.96      2.13 o 
   3   1   4      785.98      802.16      6.46 o 
   4   1   4       50.34       68.50      1.55 o 
   5   1   4      203.13      213.28      4.75 o 
   6   1   4      310.96      314.65      5.06 o 
   7   1   4       16.15       17.04      1.48 o 
   8   1   4       68.49       65.79      2.93 o 
  -8   2   4        0.88        0.58      2.00 o 
  -7   2   4      251.82      247.16      3.90 o 
  -6   2   4      537.01      531.23      6.50 o 
  -5   2   4        4.02        1.62      0.57 o 
  -4   2   4      225.68      200.34      3.22 o 
  -3   2   4        0.40        0.33      0.44 o 
  -2   2   4     2181.83     2415.84     16.75 o 
  -1   2   4     1311.63     1288.95      7.49 o 
   0   2   4      300.74      307.11      2.31 o 
   1   2   4     4572.30     4409.80     23.99 o 
   2   2   4        1.60        0.63      0.39 o 
   3   2   4        7.30        6.17      0.65 o 
   4   2   4      230.90      222.25      5.83 o 
   5   2   4      450.36      467.43      6.17 o 
   6   2   4       11.71        7.97      1.20 o 
   7   2   4      121.14      119.86      2.67 o 
   8   2   4       19.01       19.94      1.85 o 
  -8   3   4        2.41        1.00      1.26 o 
  -7   3   4        3.04        1.49      0.97 o 
  -6   3   4       79.78       74.10      5.68 o 
  -5   3   4      714.56      680.49      7.68 o 
  -4   3   4      844.99      807.02      7.98 o 
  -3   3   4        6.07        1.30      0.38 o 
  -2   3   4        7.84        3.83      0.36 o 
  -1   3   4     3471.73     3625.19     20.33 o 
   0   3   4      208.45      195.26      1.78 o 
   1   3   4     8365.00     8781.31     54.14 o 
   2   3   4       11.84       20.82      0.66 o 
   3   3   4       56.05       38.92      1.12 o 
   4   3   4     1240.55     1285.94     13.73 o 
   5   3   4      157.02      172.31      3.10 o 
   6   3   4       22.76       21.17      1.71 o 
   7   3   4       14.68       19.33      1.79 o 
   8   3   4        5.14        5.77      1.30 o 
  -8   4   4      155.79      169.18      4.15 o 
  -7   4   4       28.49       28.64      1.88 o 
  -6   4   4      606.80      595.44      8.63 o 
  -5   4   4      156.88      152.71      2.56 o 
  -4   4   4      123.51      123.56      4.65 o 
  -3   4   4      348.75      344.87      3.30 o 
  -2   4   4      332.11      360.89      2.94 o 
  -1   4   4       10.88        6.37      0.43 o 
   0   4   4     2430.85     2451.95     15.21 o 
   1   4   4       80.49       86.39      1.17 o 
   2   4   4      398.92      354.19      3.08 o 
   3   4   4      855.93      894.66      7.92 o 
   4   4   4      143.18      141.26      2.28 o 
   5   4   4       23.30       18.46      1.34 o 
   6   4   4       54.98       55.48      2.72 o 
   7   4   4        2.92        2.69      1.47 o 
   8   4   4       40.09       40.17      2.12 o 
  -8   5   4       36.67       34.97      2.63 o 
  -7   5   4       35.49       35.27      2.21 o 
  -6   5   4       35.99       38.29      2.16 o 
  -5   5   4       25.04       25.61      2.13 o 
  -4   5   4       30.22       17.45      0.97 o 
  -3   5   4     3466.24     3645.45     29.02 o 
  -2   5   4     5002.63     5369.37     36.58 o 
  -1   5   4        0.57       -0.31      0.31 o 
   0   5   4      455.43      447.25      3.84 o 
   1   5   4      752.52      839.86      6.09 o 
   2   5   4      167.33      193.23      2.30 o 
   3   5   4      434.70      424.31      4.71 o 
   4   5   4        0.43        1.84      0.63 o 
   5   5   4      363.22      361.54      5.14 o 
   6   5   4        7.50        7.68      1.51 o 
   7   5   4       46.46       50.48      3.60 o 
   8   5   4        0.45        0.26      1.67 o 
  -8   6   4        0.25       -1.60      1.60 o 
  -7   6   4      208.61      224.65      7.38 o 
  -6   6   4      132.87      136.87      3.61 o 
  -5   6   4      259.94      263.82      5.26 o 
  -4   6   4       77.39       78.36      1.86 o 
  -3   6   4      484.16      533.58      5.72 o 
  -2   6   4      150.86      146.67      2.00 o 
  -1   6   4       55.76       62.40      1.31 o 
   0   6   4     1803.76     1961.78     14.93 o 
   1   6   4     1202.50     1099.18      8.34 o 
   2   6   4     6333.98     6640.90     48.71 o 
   3   6   4      220.51      196.62      3.11 o 
   4   6   4      211.21      211.21      2.96 o 
   5   6   4       57.55       52.73      1.68 o 
   6   6   4        0.20       -0.88      0.98 o 
   7   6   4       23.84       25.42      2.24 o 
   8   6   4        4.45        6.31      1.91 o 
  -8   7   4        2.95        2.27      1.60 o 
  -7   7   4      195.16      190.29      3.86 o 
  -6   7   4        0.32       -0.26      2.15 o 
  -5   7   4       67.12       59.01      3.48 o 
  -4   7   4      470.17      454.64      5.75 o 
  -3   7   4        0.02        0.20      0.48 o 
  -2   7   4      377.97      384.38      3.71 o 
  -1   7   4        4.23        6.43      0.74 o 
   0   7   4     1913.46     2155.62     18.24 o 
   1   7   4     2239.21     2519.15     19.10 o 
   2   7   4     4041.14     4193.41     30.83 o 
   3   7   4      990.44     1004.85      9.65 o 
   4   7   4     2097.75     2117.11     23.28 o 
   5   7   4      211.51      195.58      3.79 o 
   6   7   4      184.82      184.70      3.78 o 
   7   7   4        8.42       10.03      1.42 o 
   8   7   4       40.96       41.78      3.09 o 
  -7   8   4        0.07        0.80      1.73 o 
  -6   8   4      169.41      175.08      3.64 o 
  -5   8   4       29.43       20.39      1.63 o 
  -4   8   4      680.54      692.75      8.28 o 
  -3   8   4       65.28       74.32      2.16 o 
  -2   8   4       36.51       40.03      1.00 o 
  -1   8   4     1145.07     1267.70     12.21 o 
   0   8   4      630.30      587.73      6.52 o 
   1   8   4        2.37        4.03      1.47 o 
   2   8   4       70.93       66.74      1.58 o 
   3   8   4      760.16      752.52      9.53 o 
   4   8   4       16.83       20.82      2.13 o 
   5   8   4       25.81       24.17      1.70 o 
   6   8   4       40.61       38.03      2.17 o 
   7   8   4       17.62       21.85      1.86 o 
  -7   9   4       14.19       10.06      1.55 o 
  -6   9   4        0.05       -0.64      1.13 o 
  -5   9   4        2.19       -1.18      1.18 o 
  -4   9   4      283.32      283.58      6.19 o 
  -3   9   4      780.16      759.22      9.91 o 
  -2   9   4       10.38       10.77      0.74 o 
  -1   9   4      186.67      185.49      3.08 o 
   0   9   4      469.92      508.82      5.99 o 
   1   9   4      206.89      195.89      2.94 o 
   2   9   4      147.84      148.57      4.13 o 
   3   9   4      215.34      216.46      4.72 o 
   4   9   4      225.22      208.52      4.73 o 
   5   9   4      224.96      234.63      4.63 o 
   6   9   4        2.00        1.11      1.32 o 
   7   9   4       13.15        7.11      1.64 o 
  -7  10   4        8.58       14.52      1.74 o 
  -6  10   4       39.84       41.48      2.45 o 
  -5  10   4      183.03      194.70      4.56 o 
  -4  10   4       37.20       34.60      2.18 o 
  -3  10   4       19.16       20.25      1.28 o 
  -2  10   4       11.83       12.46      1.17 o 
  -1  10   4        1.25       -0.82      0.82 o 
   0  10   4        0.71        1.13      0.90 o 
   1  10   4      400.92      409.80      5.71 o 
   2  10   4      353.07      370.30      5.68 o 
   3  10   4     1901.45     1886.98     27.12 o 
   4  10   4        6.55        4.67      1.49 o 
   5  10   4      132.36      128.31      6.14 o 
   6  10   4        0.24       -1.34      1.34 o 
   7  10   4       22.98       22.20      2.23 o 
  -7  11   4       89.47       93.29      3.41 o 
  -6  11   4       31.91       29.61      2.29 o 
  -5  11   4       29.10       23.56      2.10 o 
  -4  11   4      135.30      134.25      5.67 o 
  -3  11   4       94.61      100.16      2.81 o 
  -2  11   4      345.10      344.26      5.51 o 
  -1  11   4       92.63       86.33      2.35 o 
   0  11   4       51.70       54.04      2.39 o 
   1  11   4       13.77       10.05      1.15 o 
   2  11   4      114.60      110.23      3.46 o 
   3  11   4      841.35      853.43     10.51 o 
   4  11   4        2.53        4.31      1.59 o 
   5  11   4        0.00       -0.34      1.51 o 
   6  11   4      121.41      126.79      3.89 o 
   7  11   4       21.01       20.51      2.24 o 
  -7  12   4        0.58        2.27      1.91 o 
  -6  12   4        6.24        7.50      1.77 o 
  -5  12   4       10.31        5.97      1.63 o 
  -4  12   4      344.87      334.56      6.68 o 
  -3  12   4       87.28       82.07      3.39 o 
  -2  12   4      216.92      204.96      7.32 o 
  -1  12   4       43.80       47.40      2.00 o 
   0  12   4      166.35      165.72      3.30 o 
   1  12   4      158.86      164.46      3.28 o 
   2  12   4      303.90      271.47     16.07 o 
   3  12   4       21.66       18.65      1.92 o 
   4  12   4       17.94       16.20      2.44 o 
   5  12   4        0.02       -1.63      1.76 o 
   6  12   4       51.71       58.71      3.68 o 
  -6  13   4        9.66        9.13      1.92 o 
  -5  13   4        8.09        6.93      1.72 o 
  -4  13   4       30.45       33.96      2.50 o 
  -3  13   4      307.83      314.27      5.49 o 
  -2  13   4       96.48       96.20      4.60 o 
  -1  13   4      365.19      357.97      5.25 o 
   0  13   4       47.92       39.84      1.96 o 
   1  13   4      216.78      220.69      5.59 o 
   2  13   4       99.06       88.78      3.51 o 
   3  13   4       39.02       38.63      2.40 o 
   4  13   4        5.38        4.59      2.03 o 
   5  13   4       91.97       99.96      4.79 o 
   6  13   4       81.82       91.95      4.44 o 
  -6  14   4       18.02       14.20      2.74 o 
  -5  14   4       32.81       34.68      2.73 o 
  -4  14   4      142.25      135.41      5.46 o 
  -3  14   4        0.02       -1.51      1.51 o 
  -2  14   4        0.51       -1.06      1.28 o 
  -1  14   4        2.38        0.70      1.79 o 
   0  14   4      242.02      218.62      4.49 o 
   1  14   4      146.57      137.26      3.57 o 
   2  14   4       21.04       21.30      2.16 o 
   3  14   4       36.35       27.34      2.97 o 
   4  14   4        0.21        0.44      1.92 o 
   5  14   4       23.69       26.12      3.80 o 
   6  14   4       15.00       16.02      3.87 o 
  -5  15   4        2.32       -0.80      3.80 o 
  -4  15   4       31.42       29.06      3.21 o 
  -3  15   4      132.26      133.14      5.51 o 
  -2  15   4      423.16      426.68      8.01 o 
  -1  15   4      148.51      143.96      3.81 o 
   0  15   4        0.89        1.20      1.35 o 
   1  15   4        3.75        3.55      1.50 o 
   2  15   4        8.32        7.92      2.16 o 
   3  15   4       36.41       30.73      3.80 o 
   4  15   4       24.92       21.47      2.97 o 
   5  15   4        9.46        9.76      2.68 o 
  -5  16   4        1.66       -1.54      2.26 o 
  -4  16   4       76.80       66.49      8.24 o 
  -3  16   4      102.60      107.26      5.37 o 
  -2  16   4       17.40       14.87      2.12 o 
  -1  16   4       77.66       78.07      3.76 o 
   0  16   4       97.69      108.39      3.50 o 
   1  16   4       92.07       81.90      3.73 o 
   2  16   4        3.35        1.91      1.63 o 
   3  16   4        0.13       -3.10      3.10 o 
   4  16   4        2.23        3.66      2.47 o 
   5  16   4        6.94        5.29      2.63 o 
  -4  17   4        4.53        3.92      2.57 o 
  -3  17   4       47.05       44.86      3.93 o 
  -2  17   4       23.88       28.83      2.62 o 
  -1  17   4       62.42       60.30      7.21 o 
   0  17   4       84.77       89.51      3.45 o 
   1  17   4       21.60       20.41      2.41 o 
   2  17   4        0.01       -1.13      1.61 o 
   3  17   4       15.23       14.89      2.93 o 
   4  17   4       16.99       11.13      4.22 o 
  -4  18   4       15.41       14.75      3.17 o 
  -3  18   4        5.83        6.39      2.58 o 
  -2  18   4        0.00        2.64      2.47 o 
  -1  18   4       20.64       27.75      2.79 o 
   0  18   4      214.81      230.96     10.49 o 
   1  18   4        5.12        6.99      2.13 o 
   2  18   4       14.58       16.92      3.07 o 
   3  18   4       16.77       17.79      3.66 o 
   4  18   4        1.04        3.32      2.63 o 
  -3  19   4        6.22        5.85      3.87 o 
  -2  19   4       24.53       29.94      3.68 o 
  -1  19   4       23.52       24.18      3.07 o 
   0  19   4       26.74       27.91      5.14 o 
   1  19   4        0.38       -1.83      1.83 o 
   2  19   4        2.01        1.15      2.53 o 
   3  19   4        0.06        3.62      2.57 o 
  -2  20   4        8.28        7.46      2.99 o 
  -1  20   4        2.86        3.50      2.54 o 
   0  20   4       28.00       26.66      3.87 o 
   1  20   4       16.58       16.00      3.13 o 
   2  20   4        0.01       -0.14      2.57 o 
  -7   0   5       45.56       43.02      3.09 o 
  -5   0   5     3913.73     3839.55     44.05 o 
  -3   0   5      350.94      271.57      3.60 o 
  -1   0   5     2566.36     2591.49     20.68 o 
   1   0   5      229.27      220.03      2.21 o 
   3   0   5      178.47      161.93      3.96 o 
   5   0   5        5.12        3.41      0.75 o 
   7   0   5       32.60       33.47      2.02 o 
  -8   1   5       48.12       47.62      2.74 o 
  -7   1   5        4.28        2.41      1.29 o 
  -6   1   5       19.52       16.34      1.80 o 
  -5   1   5      795.82      774.68      9.51 o 
  -4   1   5      518.16      525.70      4.29 o 
  -3   1   5      238.92      277.84      2.59 o 
  -2   1   5     2526.52     2868.04     16.95 o 
  -1   1   5     2976.39     3140.23     17.60 o 
   0   1   5     1378.98     1448.85      8.46 o 
   1   1   5     2352.30     2429.34     12.83 o 
   2   1   5       11.85        5.09      0.33 o 
   3   1   5       11.91        8.86      0.56 o 
   4   1   5       99.95      113.30      2.63 o 
   5   1   5        2.32        1.02      0.53 o 
   6   1   5        0.69       -0.93      0.93 o 
   7   1   5       62.26       62.81      2.18 o 
   8   1   5      116.61      122.31      3.96 o 
  -8   2   5       30.39       26.74      2.12 o 
  -7   2   5        0.15        0.12      1.02 o 
  -6   2   5       11.30        8.35      1.13 o 
  -5   2   5      891.57      878.02     10.02 o 
  -4   2   5      497.11      479.61      4.23 o 
  -3   2   5      222.46      243.98      2.41 o 
  -2   2   5      955.05      896.93      6.00 o 
  -1   2   5     2838.56     3016.30     16.33 o 
   0   2   5       62.65       59.26      0.89 o 
   1   2   5      184.46      187.21      1.58 o 
   2   2   5      501.92      494.32      3.70 o 
   3   2   5        9.36        7.97      0.58 o 
   4   2   5      257.14      246.86      3.02 o 
   5   2   5       66.70       74.75      1.37 o 
   6   2   5      367.46      376.03      5.55 o 
   7   2   5        4.95        3.74      1.17 o 
   8   2   5        6.12        6.87      1.44 o 
  -8   3   5       37.34       43.63      2.62 o 
  -7   3   5      203.20      204.79      5.41 o 
  -6   3   5      580.57      583.28      7.47 o 
  -5   3   5      229.04      209.52      7.02 o 
  -4   3   5     1717.95     1674.05     12.88 o 
  -3   3   5      203.01      227.62      3.18 o 
  -2   3   5      132.54      149.63      1.53 o 
  -1   3   5      291.30      256.55      2.04 o 
   0   3   5      947.06      995.03      6.37 o 
   1   3   5      636.29      631.07      4.29 o 
   2   3   5      380.49      415.34      3.25 o 
   3   3   5      129.02      124.65      1.95 o 
   4   3   5      329.73      310.93      3.47 o 
   5   3   5       74.85       69.65      1.57 o 
   6   3   5       17.06       18.90      1.23 o 
   7   3   5       41.33       40.82      1.69 o 
   8   3   5       71.84       68.55      2.87 o 
  -8   4   5       28.35       35.18      2.33 o 
  -7   4   5       81.52       86.00      3.06 o 
  -6   4   5        7.70        6.24      1.22 o 
  -5   4   5      712.81      679.21      6.42 o 
  -4   4   5      408.82      413.67      7.15 o 
  -3   4   5      734.38      744.24      6.33 o 
  -2   4   5       32.46       23.04      0.71 o 
  -1   4   5      650.70      634.17      4.57 o 
   0   4   5       43.09       46.98      0.91 o 
   1   4   5     4364.86     4871.04     31.48 o 
   2   4   5      136.61      126.70      1.81 o 
   3   4   5      581.24      594.27      5.79 o 
   4   4   5      148.37      153.69      2.93 o 
   5   4   5        1.17       -0.15      1.03 o 
   6   4   5        0.36       -0.23      1.34 o 
   7   4   5      136.01      143.53      4.36 o 
   8   4   5        8.46        7.95      1.52 o 
  -8   5   5      157.73      179.17      4.64 o 
  -7   5   5        0.19       -0.21      0.98 o 
  -6   5   5      492.50      495.23      6.45 o 
  -5   5   5      151.31      140.39      2.43 o 
  -4   5   5       26.50       22.72      1.06 o 
  -3   5   5      519.47      522.21      5.20 o 
  -2   5   5     1025.52     1036.96      8.43 o 
  -1   5   5        0.01        0.66      0.50 o 
   0   5   5        0.81       -0.42      0.42 o 
   1   5   5     1299.58     1356.57     10.05 o 
   2   5   5     1819.27     2083.20     15.89 o 
   3   5   5      449.36      429.87      4.64 o 
   4   5   5      762.55      766.84      7.35 o 
   5   5   5      102.19       96.05      2.60 o 
   6   5   5       47.10       42.15      3.11 o 
   7   5   5       31.41       34.90      2.34 o 
   8   5   5       22.90       22.37      1.92 o 
  -8   6   5       46.37       47.33      3.62 o 
  -7   6   5       24.28       24.28      1.61 o 
  -6   6   5       40.75       38.36      1.87 o 
  -5   6   5        3.24        2.28      0.98 o 
  -4   6   5      482.22      461.64      5.26 o 
  -3   6   5       25.29       23.91      1.39 o 
  -2   6   5      481.83      475.03      3.79 o 
  -1   6   5        1.70        2.58      0.51 o 
   0   6   5     1853.56     2033.40     16.95 o 
   1   6   5      409.99      467.90      4.53 o 
   2   6   5     1291.65     1317.93      9.14 o 
   3   6   5      173.29      175.63      2.90 o 
   4   6   5     2466.64     2469.99     20.65 o 
   5   6   5       13.00        9.57      1.36 o 
   6   6   5       27.86       26.87      2.87 o 
   7   6   5        0.56       -1.20      1.20 o 
   8   6   5        1.20       -0.38      1.85 o 
  -8   7   5       30.94       47.18      7.32 o 
  -7   7   5      121.09      141.24      3.44 o 
  -6   7   5        9.50        8.59      1.26 o 
  -5   7   5       69.15       76.95      2.64 o 
  -4   7   5      211.48      187.68      3.08 o 
  -3   7   5      134.40      149.12      2.43 o 
  -2   7   5        1.95        0.72      0.42 o 
  -1   7   5      265.30      248.10      3.21 o 
   0   7   5      812.09      821.70      7.77 o 
   1   7   5      547.98      541.49      5.58 o 
   2   7   5      334.40      328.11      3.73 o 
   3   7   5     1104.27     1078.94     10.51 o 
   4   7   5       21.10       21.35      1.43 o 
   5   7   5        0.99       -1.16      1.16 o 
   6   7   5        1.91        3.64      1.47 o 
   7   7   5        7.08        7.60      1.53 o 
  -7   8   5       49.07       48.06      2.46 o 
  -6   8   5        8.04       10.78      1.41 o 
  -5   8   5      571.74      533.04      8.16 o 
  -4   8   5       13.28        9.41      1.22 o 
  -3   8   5      535.67      525.48      6.85 o 
  -2   8   5      314.46      330.75      4.02 o 
  -1   8   5      167.14      180.70      3.07 o 
   0   8   5       27.59       35.14      1.41 o 
   1   8   5      178.72      165.44      2.66 o 
   2   8   5      133.07      145.02      2.74 o 
   3   8   5      840.04      824.74     10.56 o 
   4   8   5      263.56      247.60      5.14 o 
   5   8   5      194.51      192.52      4.15 o 
   6   8   5       98.45       95.21      3.12 o 
   7   8   5        0.19       -1.40      1.40 o 
  -7   9   5        3.09        4.05      1.44 o 
  -6   9   5       59.46       69.01      2.70 o 
  -5   9   5       51.86       38.38      2.24 o 
  -4   9   5      262.81      240.87      4.94 o 
  -3   9   5        1.42       -0.04      0.81 o 
  -2   9   5        0.08        0.12      0.45 o 
  -1   9   5      809.67      880.25      9.22 o 
   0   9   5      552.13      496.82      9.18 o 
   1   9   5      426.45      443.39      5.05 o 
   2   9   5     1180.27     1225.61     13.78 o 
   3   9   5       63.50       70.45      2.71 o 
   4   9   5      194.64      180.19      7.32 o 
   5   9   5      104.06      105.83      3.34 o 
   6   9   5        0.01       -1.19      1.30 o 
   7   9   5       81.34       93.57      3.48 o 
  -7  10   5       12.25       12.82      1.75 o 
  -6  10   5        0.86        0.45      1.43 o 
  -5  10   5       26.04       22.87      2.00 o 
  -4  10   5        1.45        1.92      1.30 o 
  -3  10   5        0.56        0.86      1.03 o 
  -2  10   5       33.22       28.23      1.28 o 
  -1  10   5       42.39       44.96      1.85 o 
   0  10   5       46.45       41.79      1.74 o 
   1  10   5        1.96        0.92      0.79 o 
   2  10   5      121.80      109.74      2.99 o 
   3  10   5     1117.28     1118.27     16.00 o 
   4  10   5      438.38      424.90      8.86 o 
   5  10   5      151.64      167.59      4.58 o 
   6  10   5       38.16       37.15      2.42 o 
   7  10   5      197.82      228.44      5.35 o 
  -7  11   5       18.25       17.83      2.01 o 
  -6  11   5        9.09        4.33      1.68 o 
  -5  11   5       68.43       67.05      3.12 o 
  -4  11   5        0.03       -0.30      1.38 o 
  -3  11   5      360.81      363.56      5.70 o 
  -2  11   5        9.78        7.24      1.06 o 
  -1  11   5       64.44       70.87      2.22 o 
   0  11   5       32.74       27.57      1.53 o 
   1  11   5      565.28      539.51      6.61 o 
   2  11   5        0.45       -0.85      0.85 o 
   3  11   5      478.20      492.36      7.08 o 
   4  11   5       91.35       91.25      3.57 o 
   5  11   5        1.30        1.60      1.60 o 
   6  11   5      139.57      146.88      4.28 o 
   7  11   5       34.97       40.82      2.76 o 
  -6  12   5        6.52        9.41      1.88 o 
  -5  12   5        3.22        1.87      2.38 o 
  -4  12   5        3.95        1.92      1.98 o 
  -3  12   5       47.04       40.94      4.23 o 
  -2  12   5       41.17       32.85      1.74 o 
  -1  12   5       61.40       58.27      2.20 o 
   0  12   5      156.28      146.90      3.59 o 
   1  12   5       24.33       21.25      1.49 o 
   2  12   5       60.32       50.47      2.19 o 
   3  12   5       56.38       55.13      2.47 o 
   4  12   5        0.71        0.84      1.53 o 
   5  12   5        5.25        4.23      1.79 o 
   6  12   5      102.53      113.36      4.70 o 
  -6  13   5       68.82       71.66      3.63 o 
  -5  13   5        0.43       -1.45      1.45 o 
  -4  13   5       23.58       17.84      2.16 o 
  -3  13   5       12.59        8.30      1.95 o 
  -2  13   5        0.49       -1.19      1.19 o 
  -1  13   5       16.96       15.25      1.49 o 
   0  13   5        0.82       -1.05      1.05 o 
   1  13   5        1.99       -0.22      1.81 o 
   2  13   5       27.52       22.86      2.11 o 
   3  13   5        3.13        0.58      1.89 o 
   4  13   5      160.86      145.18      5.61 o 
   5  13   5       13.64       11.75      3.45 o 
   6  13   5        1.95        1.02      2.08 o 
  -6  14   5       15.72       15.67      2.84 o 
  -5  14   5       19.88       23.99      2.94 o 
  -4  14   5       89.83       80.22      4.52 o 
  -3  14   5      160.66      164.77      5.95 o 
  -2  14   5      124.52      142.94      4.39 o 
  -1  14   5        3.46       -0.46      1.30 o 
   0  14   5       52.04       49.40      2.91 o 
   1  14   5       29.92       20.06      2.04 o 
   2  14   5       51.48       54.45      2.99 o 
   3  14   5       60.12       64.68      5.00 o 
   4  14   5       41.41       42.91      3.63 o 
   5  14   5       29.72       35.99      3.53 o 
   6  14   5       26.86       27.90      3.00 o 
  -5  15   5        7.30        7.27      2.48 o 
  -4  15   5       63.03       66.04      4.72 o 
  -3  15   5       32.10       29.45      4.30 o 
  -2  15   5       11.69        9.72      1.97 o 
  -1  15   5       63.40       66.41      4.57 o 
   0  15   5        1.01        2.50      1.42 o 
   1  15   5       21.35       19.69      1.90 o 
   2  15   5        7.32        6.44      1.78 o 
   3  15   5       61.14       58.29      7.18 o 
   4  15   5        3.90        2.45      3.03 o 
   5  15   5        7.93        4.42      2.57 o 
  -5  16   5        2.62       -1.59      2.26 o 
  -4  16   5       80.78       74.81      4.82 o 
  -3  16   5      121.79      131.19      5.77 o 
  -2  16   5       31.19       26.44      2.51 o 
  -1  16   5       73.34       90.91      3.95 o 
   0  16   5      125.87      130.35      3.82 o 
   1  16   5       10.10        4.22      1.88 o 
   2  16   5       64.51       67.22      4.21 o 
   3  16   5       48.95       41.93      3.83 o 
   4  16   5       56.69       59.74      5.70 o 
   5  16   5       16.24       20.97      3.33 o 
  -4  17   5       45.82       39.38      3.97 o 
  -3  17   5       12.09       16.21      2.98 o 
  -2  17   5        6.82        2.73      1.81 o 
  -1  17   5        7.43        5.55      1.94 o 
   0  17   5       51.67       52.84      3.87 o 
   1  17   5        0.77        1.56      1.75 o 
   2  17   5       31.89       34.76      3.29 o 
   3  17   5        0.28       -3.38      3.38 o 
   4  17   5        0.30        3.87      2.54 o 
  -4  18   5        8.25       14.52      3.04 o 
  -3  18   5       39.48       42.89      4.07 o 
  -2  18   5       36.74       37.09      3.78 o 
  -1  18   5       10.61       11.94      2.24 o 
   0  18   5        0.82       -2.14      2.14 o 
   1  18   5       10.90        8.15      2.09 o 
   2  18   5        1.58        0.60      4.15 o 
   3  18   5        8.94        7.41      2.81 o 
  -3  19   5        3.31        3.43      2.64 o 
  -2  19   5       23.67       20.35      3.33 o 
  -1  19   5        0.58       -0.09      1.92 o 
   0  19   5       49.47       44.16      6.27 o 
   1  19   5       41.13       41.48      3.28 o 
   2  19   5       19.68       19.79      3.38 o 
   3  19   5        3.73        8.50      3.01 o 
  -1  20   5        1.36        0.56      2.39 o 
   0  20   5       71.56       79.08      9.65 o 
   1  20   5        3.87       -3.10      3.66 o 
  -8   0   6      266.64      287.57      9.86 o 
  -6   0   6      399.73      389.08      6.38 o 
  -4   0   6      361.80      374.95      4.91 o 
  -2   0   6     1820.15     2092.69     17.03 o 
   0   0   6      257.74      266.19      2.76 o 
   2   0   6     3296.48     3395.36     27.41 o 
   4   0   6      520.44      508.97      6.48 o 
   6   0   6       65.91       65.47      2.66 o 
   8   0   6      117.02      116.35      9.37 o 
  -8   1   6       21.72       21.52      1.76 o 
  -7   1   6        2.38        2.82      0.89 o 
  -6   1   6        3.60        2.74      1.85 o 
  -5   1   6      111.75       98.30      1.75 o 
  -4   1   6       14.87       16.59      0.85 o 
  -3   1   6      274.76      284.52      2.79 o 
  -2   1   6     3202.50     3471.80     19.54 o 
  -1   1   6      207.40      284.73      2.26 o 
   0   1   6      204.86      217.50      1.79 o 
   1   1   6      151.54      134.40      1.29 o 
   2   1   6        0.14       -0.60      0.60 o 
   3   1   6       27.79       20.09      0.83 o 
   4   1   6      163.66      157.50      2.96 o 
   5   1   6      159.39      144.55      2.27 o 
   6   1   6       81.39       82.79      2.09 o 
   7   1   6       66.64       73.17      2.21 o 
   8   1   6       43.20       44.57      2.74 o 
  -8   2   6        8.57       12.10      2.05 o 
  -7   2   6       98.39       98.31      2.32 o 
  -6   2   6        0.41       -0.86      1.18 o 
  -5   2   6     2617.90     2639.39     19.99 o 
  -4   2   6        4.12        2.84      0.62 o 
  -3   2   6        4.62        6.30      0.69 o 
  -2   2   6     1697.41     2012.15     12.08 o 
  -1   2   6     1651.14     1781.77     10.91 o 
   0   2   6       12.43       12.87      0.53 o 
   1   2   6      548.65      506.08      3.53 o 
   2   2   6        8.37       10.60      0.52 o 
   3   2   6       79.49       75.97      1.95 o 
   4   2   6       10.12        7.28      0.81 o 
   5   2   6        0.54       -0.95      0.95 o 
   6   2   6        9.55        7.61      1.07 o 
   7   2   6       48.03       48.76      2.00 o 
   8   2   6       17.06       17.38      1.80 o 
  -8   3   6      106.21      121.57      3.96 o 
  -7   3   6        0.54        0.89      0.92 o 
  -6   3   6        9.17        8.10      0.97 o 
  -5   3   6       36.02       28.43      1.61 o 
  -4   3   6      320.24      301.76      3.27 o 
  -3   3   6       31.72       19.11      0.83 o 
  -2   3   6      938.10     1053.57      6.71 o 
  -1   3   6     2906.93     3116.62     19.46 o 
   0   3   6      153.04      166.91      1.92 o 
   1   3   6     1692.46     1889.09     12.18 o 
   2   3   6     1150.64     1286.23      8.07 o 
   3   3   6      428.62      450.63      4.95 o 
   4   3   6      266.39      255.93      3.03 o 
   5   3   6     1133.58     1119.44     11.35 o 
   6   3   6        2.45        1.09      0.94 o 
   7   3   6       33.95       34.90      1.72 o 
   8   3   6        1.96        3.60      1.83 o 
  -8   4   6        5.81        5.63      1.82 o 
  -7   4   6        9.39        8.64      1.24 o 
  -6   4   6        1.80        1.00      0.86 o 
  -5   4   6       36.12       32.95      1.50 o 
  -4   4   6     1030.31     1006.64      8.48 o 
  -3   4   6      331.66      333.96      3.51 o 
  -2   4   6      875.32      891.47      5.89 o 
  -1   4   6      120.89      145.14      1.82 o 
   0   4   6     2112.62     2148.31     16.53 o 
   1   4   6      877.76     1045.30      7.59 o 
   2   4   6     1437.40     1388.17      8.72 o 
   3   4   6        4.22        3.14      0.74 o 
   4   4   6      500.95      493.33      5.36 o 
   5   4   6      112.03      130.58      3.15 o 
   6   4   6        2.48        0.72      1.00 o 
   7   4   6       10.78        7.70      1.27 o 
   8   4   6       59.32       65.16      3.54 o 
  -8   5   6       34.52       30.66      2.44 o 
  -7   5   6       10.10       11.29      1.38 o 
  -6   5   6      122.56      117.13      2.97 o 
  -5   5   6      369.50      353.22      4.77 o 
  -4   5   6      235.67      222.83      3.46 o 
  -3   5   6       48.55       38.34      1.28 o 
  -2   5   6      749.63      688.20      8.55 o 
  -1   5   6      240.99      221.98      2.51 o 
   0   5   6     1966.36     2170.76     16.78 o 
   1   5   6       13.29        5.97      0.63 o 
   2   5   6      393.04      390.84      4.74 o 
   3   5   6      204.66      192.44      2.87 o 
   4   5   6      620.29      598.80      6.26 o 
   5   5   6      250.06      255.08      4.54 o 
   6   5   6       29.31       28.21      1.84 o 
   7   5   6       30.34       30.39      1.71 o 
   8   5   6        7.48        8.55      2.54 o 
  -8   6   6       58.31       80.41      8.87 o 
  -7   6   6      109.71      114.06      3.17 o 
  -6   6   6       92.04       95.33      2.73 o 
  -5   6   6      661.15      652.10      8.33 o 
  -4   6   6      581.38      533.55      6.11 o 
  -3   6   6      768.01      772.64      7.19 o 
  -2   6   6        0.30        0.57      0.52 o 
  -1   6   6       88.67       98.72      1.95 o 
   0   6   6       38.12       59.86      1.52 o 
   1   6   6      244.09      169.23      2.59 o 
   2   6   6       53.28       48.41      1.75 o 
   3   6   6      417.89      418.04      4.88 o 
   4   6   6        6.83        9.87      1.11 o 
   5   6   6        2.63        2.13      1.28 o 
   6   6   6      261.17      266.02      4.96 o 
   7   6   6       53.34       58.29      5.51 o 
  -7   7   6       81.41       90.01      3.09 o 
  -6   7   6       24.93       19.79      1.60 o 
  -5   7   6        0.87        1.57      1.26 o 
  -4   7   6      206.87      192.83      3.67 o 
  -3   7   6       76.84       72.83      2.28 o 
  -2   7   6      416.11      407.31      4.58 o 
  -1   7   6     1025.52     1121.73      9.44 o 
   0   7   6      316.81      327.64      3.73 o 
   1   7   6      528.77      579.77      6.00 o 
   2   7   6       50.05       49.80      1.81 o 
   3   7   6      773.36      792.19      9.53 o 
   4   7   6      264.01      258.41      4.81 o 
   5   7   6       46.20       48.58      2.38 o 
   6   7   6       70.24       68.40      3.58 o 
   7   7   6        4.74        3.11      1.55 o 
  -7   8   6       91.97      104.72      4.73 o 
  -6   8   6       12.03        8.40      1.45 o 
  -5   8   6      245.66      247.39      5.15 o 
  -4   8   6        0.03       -1.13      1.13 o 
  -3   8   6       59.52       55.61      1.83 o 
  -2   8   6       76.23       68.21      2.01 o 
  -1   8   6      548.91      568.65      6.00 o 
   0   8   6        1.93        0.92      0.73 o 
   1   8   6      138.05      126.80      2.98 o 
   2   8   6      486.89      474.26      6.54 o 
   3   8   6        3.85        1.60      2.06 o 
   4   8   6      937.38      924.91     12.94 o 
   5   8   6        4.82        2.27      1.38 o 
   6   8   6       43.33       44.41      2.47 o 
   7   8   6       31.91       31.05      2.31 o 
  -7   9   6        0.01        0.58      1.73 o 
  -6   9   6       54.34       53.47      2.62 o 
  -5   9   6       50.80       53.50      2.78 o 
  -4   9   6       52.79       36.67      2.30 o 
  -3   9   6      126.05      119.95      2.89 o 
  -2   9   6       53.28       47.69      1.64 o 
  -1   9   6     1056.10     1085.37     12.18 o 
   0   9   6        0.31        1.03      0.74 o 
   1   9   6      126.36      119.04      2.44 o 
   2   9   6       67.11       67.05      1.98 o 
   3   9   6      210.86      186.04      3.86 o 
   4   9   6      107.20      100.44      3.64 o 
   5   9   6      189.67      197.69      4.53 o 
   6   9   6       15.93       14.28      1.85 o 
   7   9   6      121.34      137.92      4.29 o 
  -7  10   6       24.82       27.94      2.22 o 
  -6  10   6      149.13      150.81      6.81 o 
  -5  10   6       33.28       28.03      2.23 o 
  -4  10   6        9.58        5.22      1.54 o 
  -3  10   6        8.08        8.21      1.36 o 
  -2  10   6       92.12       86.24      2.16 o 
  -1  10   6       12.08        9.56      1.06 o 
   0  10   6       17.11       15.62      1.29 o 
   1  10   6      538.29      501.74      5.75 o 
   2  10   6      534.47      558.38      6.60 o 
   3  10   6       90.48       63.04      2.67 o 
   4  10   6       58.78       51.64      2.86 o 
   5  10   6        0.57        1.66      1.43 o 
   6  10   6       12.66       15.02      3.03 o 
   7  10   6        8.96       10.49      2.01 o 
  -7  11   6        3.44        4.13      1.71 o 
  -6  11   6        5.64        7.71      1.79 o 
  -5  11   6       56.80       45.68      4.00 o 
  -4  11   6        7.29        5.47      1.60 o 
  -3  11   6      565.42      578.31      8.50 o 
  -2  11   6     1451.09     1532.39     13.81 o 
  -1  11   6       10.12        8.74      1.10 o 
   0  11   6        1.10        0.31      0.96 o 
   1  11   6       51.78       44.29      1.77 o 
   2  11   6       11.80       12.37      1.23 o 
   3  11   6      209.71      201.98      4.23 o 
   4  11   6       62.79       65.83      3.26 o 
   5  11   6        5.25        3.52      1.92 o 
   6  11   6      164.64      180.88      4.85 o 
  -6  12   6       16.63       23.79      2.38 o 
  -5  12   6       20.41       21.67      2.27 o 
  -4  12   6        2.88        3.53      1.62 o 
  -3  12   6      267.79      288.12      5.54 o 
  -2  12   6      137.16      139.90      3.07 o 
  -1  12   6        8.54        9.49      1.41 o 
   0  12   6      583.56      615.45      8.46 o 
   1  12   6      181.52      163.72      3.39 o 
   2  12   6      186.57      184.88      3.49 o 
   3  12   6      128.48      137.67      3.61 o 
   4  12   6        2.42        3.25      1.68 o 
   5  12   6        6.61        6.00      2.28 o 
   6  12   6       13.99       15.51      2.49 o 
  -6  13   6        0.03        0.63      2.13 o 
  -5  13   6        6.32        6.07      1.83 o 
  -4  13   6       28.10       31.85      2.62 o 
  -3  13   6        4.61        1.50      1.76 o 
  -2  13   6       67.64       56.60      2.66 o 
  -1  13   6      230.73      242.39      7.05 o 
   0  13   6       49.93       43.37      2.65 o 
   1  13   6        5.92        5.02      1.36 o 
   2  13   6        2.61       -1.37      1.38 o 
   3  13   6       19.44       14.99      2.57 o 
   4  13   6        1.43       -0.28      2.03 o 
   5  13   6      140.92      157.32      6.01 o 
   6  13   6        6.66        5.21      2.19 o 
  -6  14   6        4.60        6.19      2.53 o 
  -5  14   6       36.91       34.16      3.47 o 
  -4  14   6        4.99        1.79      2.13 o 
  -3  14   6       12.82        8.59      2.43 o 
  -2  14   6       25.91       21.36      2.27 o 
  -1  14   6       22.86       25.51      1.95 o 
   0  14   6       28.75       26.71      2.02 o 
   1  14   6      112.48      122.38      3.50 o 
   2  14   6      133.14      140.11      4.40 o 
   3  14   6        0.34       -0.21      2.00 o 
   4  14   6       14.30        7.02      5.28 o 
   5  14   6       44.76       33.78      3.55 o 
  -5  15   6        0.39       -1.49      2.13 o 
  -4  15   6      182.16      191.65      9.51 o 
  -3  15   6        1.37       -1.99      1.99 o 
  -2  15   6       17.21       17.28      2.19 o 
  -1  15   6       70.68       84.26      3.13 o 
   0  15   6        4.19        0.40      1.38 o 
   1  15   6       58.34       54.37      3.02 o 
   2  15   6        6.70        4.40      1.73 o 
   3  15   6        5.70        4.35      2.20 o 
   4  15   6        3.14        1.46      2.43 o 
   5  15   6        2.21        2.70      2.54 o 
  -5  16   6        0.09       -0.85      2.23 o 
  -4  16   6        7.24        9.62      2.89 o 
  -3  16   6       25.65       15.59      5.07 o 
  -2  16   6        0.01       -1.59      1.59 o 
  -1  16   6       61.76       55.11      3.28 o 
   0  16   6        6.95        3.72      1.56 o 
   1  16   6       13.07       10.80      2.11 o 
   2  16   6       36.67       33.61      3.35 o 
   3  16   6       34.25       37.55      3.71 o 
   4  16   6       31.98       28.15      4.86 o 
   5  16   6        2.73        4.93      3.66 o 
  -4  17   6        0.35       -1.65      2.61 o 
  -3  17   6       47.17       51.38      4.22 o 
  -2  17   6        0.45       -0.34      2.53 o 
  -1  17   6        0.27       -1.32      1.64 o 
   0  17   6       21.53       18.83      2.09 o 
   1  17   6       14.56       18.35      2.48 o 
   2  17   6        2.89        5.77      2.53 o 
   3  17   6       28.69       38.31      5.91 o 
   4  17   6        0.22        0.84      3.03 o 
  -3  18   6        6.42        5.07      3.52 o 
  -2  18   6       15.92       10.11      2.84 o 
  -1  18   6        4.84        2.20      1.89 o 
   0  18   6       53.01       47.58      4.18 o 
   1  18   6        1.41        5.48      2.08 o 
   2  18   6       41.32       42.55      4.22 o 
   3  18   6        2.99        0.56      3.94 o 
  -2  19   6       40.57       50.28      4.43 o 
  -1  19   6       69.79       70.27      5.28 o 
   0  19   6        4.60        3.21      2.54 o 
   1  19   6        0.70       -1.83      1.83 o 
   2  19   6        2.03        5.78      2.91 o 
   0  20   6        9.63       10.91      3.45 o 
  -7   0   7        2.04        0.13      1.62 o 
  -5   0   7     1047.13     1064.77     14.04 o 
  -3   0   7       26.65       15.59      1.03 o 
  -1   0   7     5470.07     5775.26     50.54 o 
   1   0   7      202.50      194.53      2.61 o 
   3   0   7     1069.39     1130.19     12.57 o 
   5   0   7      221.91      214.16      4.74 o 
   7   0   7      137.63      148.46      4.33 o 
  -8   1   7        3.75        2.70      1.19 o 
  -7   1   7       34.64       33.75      1.91 o 
  -6   1   7       41.95       38.99      1.74 o 
  -5   1   7      169.82      165.44      2.95 o 
  -4   1   7       62.85       54.54      1.82 o 
  -3   1   7      240.68      224.54      2.68 o 
  -2   1   7      571.62      623.93      4.36 o 
  -1   1   7      417.91      423.89      3.51 o 
   0   1   7      494.70      525.99      4.30 o 
   1   1   7      773.12      794.82      5.22 o 
   2   1   7      534.11      594.69      4.51 o 
   3   1   7       30.89       32.10      1.16 o 
   4   1   7      108.48      106.76      1.86 o 
   5   1   7      187.90      177.03      3.07 o 
   6   1   7       71.64       75.13      2.35 o 
   7   1   7       21.48       20.65      1.55 o 
   8   1   7       18.51       19.54      2.13 o 
  -8   2   7       20.82       18.86      1.86 o 
  -7   2   7        0.26       -0.30      1.13 o 
  -6   2   7       39.83       37.96      1.67 o 
  -5   2   7        8.25        7.88      1.05 o 
  -4   2   7      359.06      337.88      3.68 o 
  -3   2   7       92.66       86.76      1.63 o 
  -2   2   7      763.34      716.03      5.17 o 
  -1   2   7       74.54       92.11      1.44 o 
   0   2   7      209.45      215.91      2.29 o 
   1   2   7        0.00        0.50      0.58 o 
   2   2   7      280.31      319.45      3.12 o 
   3   2   7      414.89      431.67      5.50 o 
   4   2   7      127.51      118.81      2.09 o 
   5   2   7      107.79      109.50      2.64 o 
   6   2   7       89.19       88.24      2.74 o 
   7   2   7        3.25        0.28      1.32 o 
   8   2   7       21.49       22.48      1.72 o 
  -8   3   7       27.60       29.02      2.21 o 
  -7   3   7      117.39      129.80      2.91 o 
  -6   3   7        0.87       -0.58      0.87 o 
  -5   3   7      118.56      119.02      2.57 o 
  -4   3   7     1580.11     1579.73     12.65 o 
  -3   3   7        1.68        3.31      0.60 o 
  -2   3   7      580.54      617.38      4.63 o 
  -1   3   7     1901.64     2193.15     15.75 o 
   0   3   7      684.95      672.78      5.32 o 
   1   3   7       22.41       38.08      1.00 o 
   2   3   7       29.43       16.42      0.76 o 
   3   3   7      190.05      183.22      2.58 o 
   4   3   7      137.61      124.18      2.18 o 
   5   3   7      295.70      319.84      4.67 o 
   6   3   7        0.01       -1.46      1.46 o 
   7   3   7        2.88        2.63      1.24 o 
   8   3   7       45.26       36.25      4.65 o 
  -8   4   7       10.70       11.26      1.91 o 
  -7   4   7       33.33       35.92      1.81 o 
  -6   4   7       28.00       29.59      1.57 o 
  -5   4   7      308.47      297.36      4.31 o 
  -4   4   7     1438.55     1378.09     11.34 o 
  -3   4   7       20.68       20.39      0.97 o 
  -2   4   7      427.51      427.00      3.95 o 
  -1   4   7     1261.36     1243.85     10.19 o 
   0   4   7       20.99       25.57      1.04 o 
   1   4   7      196.83      188.16      2.52 o 
   2   4   7        2.17        1.43      0.54 o 
   3   4   7      153.78      145.58      2.35 o 
   4   4   7       52.56       52.47      1.65 o 
   5   4   7       18.27       16.92      1.47 o 
   6   4   7       13.05        8.90      1.41 o 
   7   4   7       58.72       65.68      2.48 o 
  -7   5   7       93.36      100.65      3.07 o 
  -6   5   7      146.77      156.94      3.49 o 
  -5   5   7      140.93      138.85      2.96 o 
  -4   5   7     1773.74     1773.23     15.29 o 
  -3   5   7      142.84      149.32      2.50 o 
  -2   5   7       21.47       22.45      0.98 o 
  -1   5   7      149.13      143.91      2.23 o 
   0   5   7      570.33      524.58      5.14 o 
   1   5   7        2.32       -0.46      0.56 o 
   2   5   7     1968.24     2085.43     21.03 o 
   3   5   7      207.78      220.50      3.29 o 
   4   5   7      235.39      234.32      3.23 o 
   5   5   7      409.55      396.87      5.55 o 
   6   5   7       79.80       70.90      2.50 o 
   7   5   7       19.20       17.12      1.63 o 
  -7   6   7       53.49       61.13      2.71 o 
  -6   6   7        1.71        1.02      1.19 o 
  -5   6   7       69.40       65.09      4.33 o 
  -4   6   7     1182.86     1174.72     13.10 o 
  -3   6   7      875.99      848.19      7.94 o 
  -2   6   7      276.82      287.04      3.51 o 
  -1   6   7        4.03        0.14      0.61 o 
   0   6   7      625.13      615.84      5.89 o 
   1   6   7       81.50       68.83      1.66 o 
   2   6   7      326.37      348.99      4.11 o 
   3   6   7       68.17       69.06      1.84 o 
   4   6   7      122.62      113.06      3.25 o 
   5   6   7        7.81        3.68      1.39 o 
   6   6   7      175.80      185.61      3.80 o 
   7   6   7        4.99        3.52      1.41 o 
  -7   7   7      111.82      122.59      3.57 o 
  -6   7   7        0.59        1.33      1.26 o 
  -5   7   7      360.85      370.05      6.62 o 
  -4   7   7      560.26      522.09      8.28 o 
  -3   7   7       96.41       84.22      3.49 o 
  -2   7   7       76.24       70.52      1.72 o 
  -1   7   7       24.67       13.47      0.94 o 
   0   7   7        0.03        0.03      0.65 o 
   1   7   7     1095.79     1085.78      9.38 o 
   2   7   7       64.47       53.73      1.89 o 
   3   7   7      520.01      541.76      8.90 o 
   4   7   7      574.59      572.99      8.12 o 
   5   7   7       43.79       43.55      2.33 o 
   6   7   7      140.78      142.08      3.84 o 
   7   7   7        1.79        1.55      1.39 o 
  -7   8   7      161.33      183.30      4.44 o 
  -6   8   7       41.53       43.84      2.40 o 
  -5   8   7       10.68        9.91      1.69 o 
  -4   8   7      176.29      173.82      4.40 o 
  -3   8   7      193.22      186.81      3.86 o 
  -2   8   7      185.50      203.21      3.24 o 
  -1   8   7      300.57      309.82      3.78 o 
   0   8   7       23.93       21.80      1.13 o 
   1   8   7      417.08      417.93      4.98 o 
   2   8   7       57.01       55.71      1.87 o 
   3   8   7     1329.43     1314.58     14.60 o 
   4   8   7      153.87      148.64      4.09 o 
   5   8   7      229.50      235.09      4.94 o 
   6   8   7       12.56       16.36      1.94 o 
   7   8   7       85.65       96.37      3.86 o 
  -7   9   7        5.81        7.42      1.71 o 
  -6   9   7      329.19      337.53      6.09 o 
  -5   9   7       61.52       62.62      3.10 o 
  -4   9   7       55.95       51.01      2.75 o 
  -3   9   7       83.25       83.49      3.82 o 
  -2   9   7        0.19       -0.83      0.83 o 
  -1   9   7       21.50       13.71      1.18 o 
   0   9   7      291.56      290.62      3.74 o 
   1   9   7       20.88       17.45      1.23 o 
   2   9   7      290.43      278.82      4.14 o 
   3   9   7     1382.73     1346.52     16.40 o 
   4   9   7       32.24       26.74      2.30 o 
   5   9   7        2.56        1.47      1.75 o 
   6   9   7        0.43        0.91      1.55 o 
   7   9   7       42.46       47.13      2.91 o 
  -7  10   7       20.65       24.96      2.25 o 
  -6  10   7        0.24        1.07      1.56 o 
  -5  10   7       51.93       44.99      2.76 o 
  -4  10   7      158.16      150.45      4.77 o 
  -3  10   7      454.13      450.85      8.33 o 
  -2  10   7      118.51      116.15      2.63 o 
  -1  10   7      127.66      110.99      2.82 o 
   0  10   7      453.95      483.54      5.36 o 
   1  10   7       62.03       53.26      1.90 o 
   2  10   7       27.12       23.52      1.76 o 
   3  10   7       93.95      100.60      3.08 o 
   4  10   7      109.93      114.72      4.06 o 
   5  10   7        3.27        4.21      1.61 o 
   6  10   7       47.57       45.11      2.84 o 
   7  10   7        2.94        0.70      2.82 o 
  -6  11   7        1.20        4.12      2.41 o 
  -5  11   7      110.80      115.19      4.05 o 
  -4  11   7      210.25      208.27      5.25 o 
  -3  11   7      125.17      133.77      3.53 o 
  -2  11   7       40.61       38.20      1.85 o 
  -1  11   7       19.84       19.52      1.37 o 
   0  11   7       27.40       21.70      1.59 o 
   1  11   7       77.99       84.66      2.91 o 
   2  11   7        1.06       -0.93      0.93 o 
   3  11   7       23.77       24.32      1.91 o 
   4  11   7        0.28       -0.78      1.57 o 
   5  11   7       21.94       19.14      2.12 o 
   6  11   7       11.79       11.62      2.43 o 
  -6  12   7        6.19        4.70      1.88 o 
  -5  12   7        8.74        4.76      1.73 o 
  -4  12   7       96.22       83.41      3.60 o 
  -3  12   7       26.98       25.51      2.46 o 
  -2  12   7       19.32       17.44      2.17 o 
  -1  12   7       20.25       19.79      2.49 o 
   0  12   7       80.24       68.94      2.77 o 
   1  12   7       96.92       76.09      2.73 o 
   2  12   7       56.73       54.29      2.96 o 
   3  12   7      138.45      132.42      5.25 o 
   4  12   7       11.21        4.13      2.26 o 
   5  12   7      114.24      121.77      5.65 o 
   6  12   7       25.43       26.28      2.93 o 
  -6  13   7       16.79       15.72      4.30 o 
  -5  13   7        9.60        4.36      2.18 o 
  -4  13   7        0.35       -2.18      4.15 o 
  -3  13   7      350.03      328.67      8.66 o 
  -2  13   7      115.88      124.92      4.17 o 
  -1  13   7        8.19        2.91      1.30 o 
   0  13   7      381.38      381.22      7.20 o 
   1  13   7        5.93        3.46      1.39 o 
   2  13   7       86.76      101.85      3.78 o 
   3  13   7       39.93       38.92      4.93 o 
   4  13   7       98.39       91.09      4.87 o 
   5  13   7        0.70        2.08      2.37 o 
   6  13   7        1.30        1.48      2.07 o 
  -5  14   7        7.57        6.90      2.38 o 
  -4  14   7       23.20       23.32      3.04 o 
  -3  14   7       69.53       70.98      4.48 o 
  -2  14   7      104.17      110.18      4.05 o 
  -1  14   7       13.22        9.43      1.59 o 
   0  14   7       14.18        6.71      1.56 o 
   1  14   7       17.23       16.31      1.76 o 
   2  14   7        9.34        6.45      1.76 o 
   3  14   7        0.07        1.67      2.18 o 
   4  14   7        1.89        0.86      2.43 o 
   5  14   7       18.81       22.68      3.23 o 
  -5  15   7        0.03       -0.70      2.18 o 
  -4  15   7       17.25       13.09      3.45 o 
  -3  15   7        5.18        2.41      2.37 o 
  -2  15   7       10.57        9.14      1.94 o 
  -1  15   7        0.89        0.19      1.57 o 
   0  15   7       21.17       12.92      1.73 o 
   1  15   7      130.11      122.56      5.42 o 
   2  15   7        4.86        4.45      1.69 o 
   3  15   7       24.63       27.52      3.28 o 
   4  15   7       62.36       56.26      4.42 o 
   5  15   7        2.41       -1.27      2.43 o 
  -4  16   7        0.69        0.59      2.26 o 
  -3  16   7        0.38       -1.00      2.46 o 
  -2  16   7        0.08       -0.65      1.63 o 
  -1  16   7        7.66        8.38      2.00 o 
   0  16   7        2.16        1.11      1.52 o 
   1  16   7       18.08       16.98      2.88 o 
   2  16   7        0.83       -0.08      2.23 o 
   3  16   7       52.05       60.07      4.52 o 
   4  16   7        0.06        0.25      2.47 o 
  -4  17   7       14.97        8.01      2.81 o 
  -3  17   7        4.00        2.30      4.79 o 
  -2  17   7       11.66       10.06      3.73 o 
  -1  17   7        1.87        2.25      2.06 o 
   0  17   7       95.35       91.36      4.15 o 
   1  17   7       23.15       21.13      2.51 o 
   2  17   7       56.28       64.08      6.76 o 
   3  17   7        0.35        2.23      2.48 o 
   4  17   7       18.50       16.49      3.21 o 
  -3  18   7       39.34       39.99      4.13 o 
  -2  18   7       12.41       16.62      3.73 o 
  -1  18   7        2.57       -0.24      1.84 o 
   0  18   7       36.12       41.43      3.93 o 
   1  18   7       14.10       15.65      2.46 o 
   2  18   7       37.34       42.47      4.21 o 
   3  18   7        6.03        8.59      4.65 o 
  -2  19   7        3.98        6.63      2.77 o 
  -1  19   7       19.60       21.25      4.58 o 
   0  19   7        0.74       -0.78      2.28 o 
   1  19   7        2.19        4.47      3.94 o 
   2  19   7        2.84        2.58      2.74 o 
  -8   0   8        0.48        0.85      1.78 o 
  -6   0   8      127.50      127.85      4.34 o 
  -4   0   8     2186.23     2147.41     22.25 o 
  -2   0   8       26.51       31.44      1.33 o 
   0   0   8      784.17      796.70     12.58 o 
   2   0   8     1301.56     1503.38     14.28 o 
   4   0   8      256.50      259.31      4.47 o 
   6   0   8      646.69      666.50     10.68 o 
  -8   1   8       48.23       54.58      2.45 o 
  -7   1   8        1.62        1.14      1.07 o 
  -6   1   8       11.86       12.89      1.23 o 
  -5   1   8      476.55      454.60      5.73 o 
  -4   1   8       68.43       60.79      2.42 o 
  -3   1   8       12.17       16.34      0.96 o 
  -2   1   8      511.75      529.39      3.92 o 
  -1   1   8     3682.77     4009.21     28.05 o 
   0   1   8       61.21       49.96      1.17 o 
   1   1   8       73.70       83.18      1.36 o 
   2   1   8       67.00       55.29      1.33 o 
   3   1   8       23.61       19.99      1.05 o 
   4   1   8        1.70        1.08      0.74 o 
   5   1   8        1.54        0.56      1.11 o 
   6   1   8      182.28      182.57      3.70 o 
   7   1   8        3.70        3.60      1.37 o 
  -8   2   8        1.35       -2.68      3.94 o 
  -7   2   8       90.59       95.40      2.70 o 
  -6   2   8        0.66       -0.08      0.94 o 
  -5   2   8       18.10       15.05      1.27 o 
  -4   2   8      263.67      238.12      3.11 o 
  -3   2   8      328.61      333.72      3.71 o 
  -2   2   8      579.37      655.21      5.21 o 
  -1   2   8       97.51      103.05      1.96 o 
   0   2   8      584.95      607.73      4.67 o 
   1   2   8      446.76      387.64      3.55 o 
   2   2   8      495.06      550.89      4.87 o 
   3   2   8       98.21      102.44      2.00 o 
   4   2   8        0.15       -0.69      0.69 o 
   5   2   8      390.16      382.68      5.40 o 
   6   2   8       22.63       15.57      1.60 o 
   7   2   8       20.62       17.86      1.96 o 
  -7   3   8       15.84       13.19      1.42 o 
  -6   3   8        1.43        0.78      1.01 o 
  -5   3   8        6.82        4.92      1.09 o 
  -4   3   8       79.90       66.19      1.83 o 
  -3   3   8      101.02      104.57      2.11 o 
  -2   3   8       16.30       11.88      0.87 o 
  -1   3   8     2262.10     2289.98     17.73 o 
   0   3   8      226.67      216.27      2.41 o 
   1   3   8      102.64       78.70      1.44 o 
   2   3   8       92.83       96.93      1.79 o 
   3   3   8       37.03       36.61      1.50 o 
   4   3   8       79.96       70.86      1.92 o 
   5   3   8       47.17       49.18      3.59 o 
   6   3   8      222.77      235.30      4.21 o 
   7   3   8      159.89      173.87      3.79 o 
  -7   4   8       10.41       11.87      1.45 o 
  -6   4   8      165.94      165.04      4.42 o 
  -5   4   8      347.73      323.35      4.75 o 
  -4   4   8      570.36      525.63      5.39 o 
  -3   4   8       62.71       58.19      1.64 o 
  -2   4   8       37.00       42.40      1.11 o 
  -1   4   8       41.72       42.78      1.39 o 
   0   4   8      219.38      207.95      2.82 o 
   1   4   8        6.42        4.19      0.71 o 
   2   4   8      358.63      294.96      3.43 o 
   3   4   8      397.72      387.21      5.60 o 
   4   4   8      447.24      449.87      5.97 o 
   5   4   8      768.64      779.95      9.62 o 
   6   4   8       78.39       84.34      2.77 o 
   7   4   8       25.68       25.05      1.91 o 
  -7   5   8       87.59       99.55      3.25 o 
  -6   5   8        9.18        9.25      1.64 o 
  -5   5   8      225.86      211.88      3.86 o 
  -4   5   8      101.62      108.36      3.04 o 
  -3   5   8      272.90      280.51      3.29 o 
  -2   5   8      194.29      176.64      2.27 o 
  -1   5   8       22.24       18.99      1.02 o 
   0   5   8      720.80      767.57      7.05 o 
   1   5   8      208.88      224.76      3.02 o 
   2   5   8       14.17       11.76      0.88 o 
   3   5   8      202.97      199.54      2.81 o 
   4   5   8       13.90        8.61      1.36 o 
   5   5   8        6.91        6.21      1.35 o 
   6   5   8       95.28       93.43      3.79 o 
   7   5   8       47.45       53.85      2.53 o 
  -7   6   8        0.32       -1.36      1.36 o 
  -6   6   8       29.37       28.95      2.23 o 
  -5   6   8      222.46      208.69      5.51 o 
  -4   6   8      218.98      234.91      7.77 o 
  -3   6   8        0.03       -0.41      0.48 o 
  -2   6   8       59.37       57.10      1.81 o 
  -1   6   8       51.77       55.44      1.63 o 
   0   6   8      123.40      124.45      2.26 o 
   1   6   8      704.68      702.68      6.65 o 
   2   6   8       93.85      100.31      2.99 o 
   3   6   8     1662.00     1685.62     16.75 o 
   4   6   8      106.11      107.32      3.82 o 
   5   6   8       19.62       14.97      1.57 o 
   6   6   8        8.58        5.33      1.43 o 
   7   6   8       23.64       24.49      1.99 o 
  -7   7   8        6.86       15.38      3.79 o 
  -6   7   8        2.12        3.53      1.44 o 
  -5   7   8      331.89      321.38      6.28 o 
  -4   7   8      499.63      528.62      8.58 o 
  -3   7   8      169.09      156.39      3.18 o 
  -2   7   8      599.10      614.25      7.06 o 
  -1   7   8      700.83      684.51      6.58 o 
   0   7   8      165.36      160.78      2.65 o 
   1   7   8      347.34      360.53      4.22 o 
   2   7   8        0.34        0.58      0.78 o 
   3   7   8       23.96       26.48      1.47 o 
   4   7   8      349.52      346.18      5.37 o 
   5   7   8        1.49        1.00      1.27 o 
   6   7   8       55.98       55.35      2.53 o 
   7   7   8       14.50       14.36      1.83 o 
  -7   8   8        5.76        5.61      2.11 o 
  -6   8   8      284.81      299.37      5.65 o 
  -5   8   8       57.18       56.24      2.98 o 
  -4   8   8      883.09      849.57     12.40 o 
  -3   8   8        0.44       -0.37      1.01 o 
  -2   8   8     1588.20     1616.37     14.29 o 
  -1   8   8      317.51      323.72      4.00 o 
   0   8   8       39.14       48.79      1.68 o 
   1   8   8      223.46      200.64      3.05 o 
   2   8   8      610.26      613.98      8.85 o 
   3   8   8      463.92      465.75      6.72 o 
   4   8   8        4.79        4.82      1.59 o 
   5   8   8        0.03       -1.04      1.36 o 
   6   8   8       11.84        9.46      1.61 o 
   7   8   8       15.24       16.34      1.88 o 
  -7   9   8       55.14       60.82      3.68 o 
  -6   9   8        1.32        1.56      1.52 o 
  -5   9   8       18.88       14.99      2.02 o 
  -4   9   8       13.49       12.36      2.36 o 
  -3   9   8     1121.96     1144.67     13.26 o 
  -2   9   8     1065.42     1072.23     10.22 o 
  -1   9   8     1050.53     1037.73      9.37 o 
   0   9   8       55.36       58.58      1.87 o 
   1   9   8      118.08      132.52      2.57 o 
   2   9   8       19.00       17.55      1.33 o 
   3   9   8       84.90       94.56      3.05 o 
   4   9   8      168.50      168.60      4.29 o 
   5   9   8       64.15       66.21      3.09 o 
   6   9   8        1.95        3.04      1.79 o 
   7   9   8        0.56       -0.23      2.50 o 
  -6  10   8       19.77       26.40      2.74 o 
  -5  10   8       66.19       57.00      3.87 o 
  -4  10   8       91.83       83.70      3.53 o 
  -3  10   8       27.33       29.09      1.95 o 
  -2  10   8       10.05       11.40      1.36 o 
  -1  10   8      114.84      117.34      2.73 o 
   0  10   8      301.67      298.00      4.03 o 
   1  10   8       27.99       37.13      1.59 o 
   2  10   8      131.49      126.46      2.98 o 
   3  10   8      354.94      365.10      7.32 o 
   4  10   8       26.50       24.18      2.43 o 
   5  10   8       15.25       15.13      2.03 o 
   6  10   8       99.48      104.57      4.47 o 
  -6  11   8       61.31       65.80      3.58 o 
  -5  11   8        0.70       -1.19      1.53 o 
  -4  11   8        2.03        1.63      1.53 o 
  -3  11   8       73.78       78.55      3.72 o 
  -2  11   8      310.28      300.85      4.74 o 
  -1  11   8       88.00       72.34      3.09 o 
   0  11   8      415.48      442.09      5.65 o 
   1  11   8        1.11        0.06      1.19 o 
   2  11   8       29.15       24.18      2.22 o 
   3  11   8       67.91       66.46      4.07 o 
   4  11   8      219.73      224.35      6.95 o 
   5  11   8       27.84       27.26      2.73 o 
   6  11   8       87.63      103.31      5.50 o 
  -6  12   8       26.36       23.11      3.04 o 
  -5  12   8        7.94        8.46      2.24 o 
  -4  12   8        0.50       -0.33      1.84 o 
  -3  12   8      125.55      125.64      7.96 o 
  -2  12   8       44.73       38.52      2.63 o 
  -1  12   8       81.75       80.71      2.90 o 
   0  12   8       58.97       47.22      2.43 o 
   1  12   8      199.11      168.54      5.00 o 
   2  12   8      155.43      150.03      4.39 o 
   3  12   8        0.81        0.67      1.92 o 
   4  12   8       27.10       31.24      3.41 o 
   5  12   8        7.69        3.56      2.10 o 
   6  12   8       10.28       11.86      2.45 o 
  -5  13   8       10.39        9.71      2.57 o 
  -4  13   8        9.37        5.23      2.24 o 
  -3  13   8      320.08      341.86     13.24 o 
  -2  13   8        0.93        0.14      1.54 o 
  -1  13   8       62.67       65.93      2.74 o 
   0  13   8       47.80       36.39      2.25 o 
   1  13   8       22.01       16.74      1.72 o 
   2  13   8        0.65       -1.70      1.70 o 
   3  13   8        9.60        5.78      2.26 o 
   4  13   8      223.31      208.56      7.19 o 
   5  13   8       39.09       31.63      3.08 o 
  -5  14   8        9.15       12.01      2.70 o 
  -4  14   8        0.00       -0.90      1.98 o 
  -3  14   8       63.50       59.72      6.48 o 
  -2  14   8        4.06        3.16      1.73 o 
  -1  14   8       19.82       16.83      1.79 o 
   0  14   8      133.54      122.33      4.20 o 
   1  14   8       69.11       71.59      2.93 o 
   2  14   8       28.45       26.26      2.45 o 
   3  14   8       19.37       19.04      2.91 o 
   4  14   8        0.99        3.90      2.67 o 
   5  14   8       28.80       27.38      3.58 o 
  -5  15   8        1.44        5.70      3.45 o 
  -4  15   8        2.19       -0.86      2.13 o 
  -3  15   8       25.78       24.38      3.29 o 
  -2  15   8       56.40       62.50      3.61 o 
  -1  15   8        7.46       11.15      2.06 o 
   0  15   8       19.90       18.91      2.30 o 
   1  15   8      161.02      147.61      7.44 o 
   2  15   8        0.13        1.14      1.65 o 
   3  15   8       14.53       15.12      2.93 o 
   4  15   8        0.18        4.69      3.52 o 
  -4  16   8       73.21       67.68      5.00 o 
  -3  16   8        0.28       -1.20      2.19 o 
  -2  16   8        0.55       -2.16      2.16 o 
  -1  16   8        2.76        7.24      1.94 o 
   0  16   8       87.69       87.12      4.07 o 
   1  16   8        5.05        4.84      2.33 o 
   2  16   8        3.10        3.69      2.37 o 
   3  16   8       60.05       62.85      4.71 o 
   4  16   8        3.16        4.58      2.70 o 
  -3  17   8       20.11       24.83      3.53 o 
  -2  17   8        3.17        3.73      2.49 o 
  -1  17   8       82.81       84.18      4.09 o 
   0  17   8        6.21        0.64      2.33 o 
   1  17   8        9.77        5.51      2.23 o 
   2  17   8        7.95        9.01      4.37 o 
   3  17   8       17.92       20.21      3.38 o 
  -2  18   8        2.30        2.21      2.53 o 
  -1  18   8       19.26       22.13      2.64 o 
   0  18   8        2.04        1.25      2.43 o 
   1  18   8       33.99       36.24      4.46 o 
   2  18   8       19.06       21.83      5.21 o 
  -1  19   8       17.20       20.00      4.79 o 
   0  19   8       53.96       65.56      4.88 o 
   1  19   8        5.58       12.96      4.51 o 
  -7   0   9        1.62        3.57      1.82 o 
  -5   0   9       19.11       10.15      1.92 o 
  -3   0   9        6.70        4.40      1.44 o 
  -1   0   9       49.74       83.94      2.70 o 
   1   0   9      195.75      209.48      3.29 o 
   3   0   9        0.34       -1.57      1.57 o 
   5   0   9       27.49       30.67      2.47 o 
   7   0   9      101.42      107.78      7.60 o 
  -7   1   9       14.27       16.40      1.68 o 
  -6   1   9       13.08       11.77      1.30 o 
  -5   1   9      165.80      158.03      3.16 o 
  -4   1   9       96.34       79.07      2.05 o 
  -3   1   9      315.34      301.56      4.95 o 
  -2   1   9        4.24        4.76      0.98 o 
  -1   1   9      104.81      112.49      2.04 o 
   0   1   9      633.83      695.61      6.44 o 
   1   1   9      158.70      141.33      2.03 o 
   2   1   9      190.44      201.99      3.13 o 
   3   1   9       35.57       28.80      1.59 o 
   4   1   9       56.58       46.35      2.02 o 
   5   1   9      343.48      348.39      5.21 o 
   6   1   9        0.13        0.12      1.28 o 
   7   1   9      117.12      118.29      3.39 o 
  -7   2   9      129.14      142.72      3.40 o 
  -6   2   9       65.06       63.00      2.78 o 
  -5   2   9        7.43        4.79      1.13 o 
  -4   2   9      134.30      121.10      2.73 o 
  -3   2   9      241.95      244.88      4.27 o 
  -2   2   9      983.24      961.63      8.31 o 
  -1   2   9      434.24      431.10      5.34 o 
   0   2   9      854.33      837.79      6.62 o 
   1   2   9       58.16       43.22      1.25 o 
   2   2   9       32.02       31.35      1.22 o 
   3   2   9      381.89      404.24      5.50 o 
   4   2   9      199.62      188.32      4.59 o 
   5   2   9        0.29        0.46      1.15 o 
   6   2   9        3.68        0.54      1.27 o 
   7   2   9        0.22       -1.29      1.44 o 
  -7   3   9        4.72        5.03      1.33 o 
  -6   3   9      159.24      168.27      3.49 o 
  -5   3   9      187.32      175.09      4.16 o 
  -4   3   9        1.79        1.32      1.00 o 
  -3   3   9      106.22       98.23      2.13 o 
  -2   3   9      270.33      271.81      3.30 o 
  -1   3   9        6.96        2.32      0.63 o 
   0   3   9      107.20       98.42      1.66 o 
   1   3   9      544.97      540.49      4.84 o 
   2   3   9      129.79      109.03      1.99 o 
   3   3   9        7.33        6.35      0.86 o 
   4   3   9      665.06      684.94      8.20 o 
   5   3   9       35.26       29.68      1.84 o 
   6   3   9       16.82       16.10      1.69 o 
   7   3   9        0.60       -0.55      1.44 o 
  -7   4   9       13.10       10.05      1.54 o 
  -6   4   9        1.19        0.45      1.14 o 
  -5   4   9       45.38       38.80      1.93 o 
  -4   4   9      487.83      488.60      6.30 o 
  -3   4   9     1015.89     1021.13     12.38 o 
  -2   4   9        0.39       -0.59      0.59 o 
  -1   4   9     1279.23     1322.94     17.83 o 
   0   4   9      484.79      487.58      4.62 o 
   1   4   9       23.37       20.77      1.00 o 
   2   4   9       96.32       93.59      1.94 o 
   3   4   9       79.69       68.71      2.94 o 
   4   4   9        4.68        4.53      1.25 o 
   5   4   9       59.78       61.35      2.51 o 
   6   4   9        1.10        0.20      1.37 o 
   7   4   9      111.01      129.38      3.58 o 
  -7   5   9      158.03      187.54      6.25 o 
  -6   5   9      180.07      187.30      3.86 o 
  -5   5   9      439.96      425.39      5.98 o 
  -4   5   9       70.91       60.59      2.62 o 
  -3   5   9      244.10      253.82      6.06 o 
  -2   5   9       30.55       30.73      1.07 o 
  -1   5   9      171.58      169.65      2.67 o 
   0   5   9        0.22       -0.71      0.71 o 
   1   5   9      221.81      224.86      2.90 o 
   2   5   9      602.58      598.55      5.88 o 
   3   5   9        1.65        0.17      0.71 o 
   4   5   9      119.88      117.50      3.01 o 
   5   5   9       36.76       35.11      2.00 o 
   6   5   9       33.96       31.81      2.02 o 
   7   5   9        6.63        7.92      1.70 o 
  -7   6   9        9.31        6.89      1.72 o 
  -6   6   9       15.18       18.33      1.84 o 
  -5   6   9      115.41      105.87      3.32 o 
  -4   6   9       14.03       14.02      1.86 o 
  -3   6   9       97.39       86.99      2.19 o 
  -2   6   9      345.88      341.72      3.84 o 
  -1   6   9      228.14      210.07      3.08 o 
   0   6   9     1260.01     1363.88     11.57 o 
   1   6   9      358.39      362.46      4.26 o 
   2   6   9       14.69       14.15      1.02 o 
   3   6   9       18.62       18.57      1.27 o 
   4   6   9      117.21      111.60      3.14 o 
   5   6   9       83.10       85.23      2.92 o 
   6   6   9       24.87       23.00      1.89 o 
   7   6   9        0.16       -1.44      1.44 o 
  -7   7   9       83.76       92.36      4.55 o 
  -6   7   9       75.86       71.91      4.46 o 
  -5   7   9      197.96      187.17      4.32 o 
  -4   7   9      315.87      289.14      6.01 o 
  -3   7   9      477.21      463.34      6.91 o 
  -2   7   9      971.31      964.82     10.27 o 
  -1   7   9        0.91       -1.31      1.31 o 
   0   7   9       12.12       12.04      1.07 o 
   1   7   9      332.05      288.03      3.80 o 
   2   7   9        0.60        0.40      0.84 o 
   3   7   9      447.22      456.48      5.58 o 
   4   7   9        0.56        0.69      1.26 o 
   5   7   9        1.23        0.27      1.44 o 
   6   7   9        7.52        9.01      1.67 o 
   7   7   9        0.39       -0.36      1.54 o 
  -7   8   9        0.08       -0.90      1.55 o 
  -6   8   9        5.71        5.85      1.64 o 
  -5   8   9      119.25      107.31      3.90 o 
  -4   8   9       13.47       16.28      1.98 o 
  -3   8   9      158.06      143.98      3.49 o 
  -2   8   9      263.14      248.43      4.13 o 
  -1   8   9      178.45      161.21      3.03 o 
   0   8   9      112.55      105.96      2.38 o 
   1   8   9      250.44      249.88      3.55 o 
   2   8   9        0.09       -0.76      0.86 o 
   3   8   9       47.39       40.67      1.85 o 
   4   8   9       10.94        8.84      1.57 o 
   5   8   9       86.05       90.69      3.12 o 
   6   8   9       15.02       13.20      1.79 o 
  -6   9   9       39.52       42.66      2.63 o 
  -5   9   9       25.03       21.46      2.27 o 
  -4   9   9       87.36       83.71      4.96 o 
  -3   9   9       41.43       38.37      2.13 o 
  -2   9   9      487.30      488.96      6.26 o 
  -1   9   9      175.81      172.25      3.23 o 
   0   9   9      262.01      270.51      3.86 o 
   1   9   9       45.41       28.47      1.46 o 
   2   9   9      301.36      304.92      5.24 o 
   3   9   9       27.05       20.79      2.00 o 
   4   9   9      176.64      177.99      4.08 o 
   5   9   9       23.95       24.02      2.01 o 
   6   9   9        2.84        2.62      1.60 o 
  -6  10   9        4.03        4.89      1.73 o 
  -5  10   9        0.26       -0.24      1.59 o 
  -4  10   9       57.78       58.65      3.18 o 
  -3  10   9      809.76      792.39     12.29 o 
  -2  10   9      386.35      393.69      5.55 o 
  -1  10   9       14.69       17.80      1.69 o 
   0  10   9        6.79        2.20      1.07 o 
   1  10   9        7.77        4.89      1.19 o 
   2  10   9       28.36       21.41      1.44 o 
   3  10   9        1.79        0.57      1.43 o 
   4  10   9       91.89       86.62      3.99 o 
   5  10   9      105.91      106.32      3.96 o 
   6  10   9       17.56       18.31      2.28 o 
  -6  11   9        4.04        5.16      3.24 o 
  -5  11   9       39.08       36.16      3.33 o 
  -4  11   9       13.10       13.83      2.53 o 
  -3  11   9      431.61      420.89      9.85 o 
  -2  11   9      121.35      114.20      3.89 o 
  -1  11   9       29.81       25.35      2.15 o 
   0  11   9       54.79       50.21      2.72 o 
   1  11   9      725.89      674.73      8.38 o 
   2  11   9       25.49       19.37      1.89 o 
   3  11   9       10.18       13.32      2.57 o 
   4  11   9       49.92       39.82      3.10 o 
   5  11   9       51.94       47.91      3.41 o 
   6  11   9        8.22        9.25      2.06 o 
  -6  12   9        3.43        5.72      2.48 o 
  -5  12   9       18.32       17.64      2.73 o 
  -4  12   9       16.87       11.17      2.48 o 
  -3  12   9      121.02      130.50      6.27 o 
  -2  12   9      442.46      430.36      8.01 o 
  -1  12   9       46.79       46.59      2.79 o 
   0  12   9        1.53        1.24      1.27 o 
   1  12   9        4.48        0.76      1.29 o 
   2  12   9        8.97        6.72      1.74 o 
   3  12   9       12.57       11.65      2.54 o 
   4  12   9      134.56      114.07      5.52 o 
   5  12   9        2.30        3.14      2.18 o 
  -5  13   9        0.73        2.05      2.33 o 
  -4  13   9       24.35       18.79      2.97 o 
  -3  13   9       64.68       77.03      4.57 o 
  -2  13   9        0.02       -1.46      1.46 o 
  -1  13   9        0.00       -1.19      1.19 o 
   0  13   9       88.16       91.95      4.60 o 
   1  13   9       15.25       15.58      1.78 o 
   2  13   9        7.80        5.12      1.76 o 
   3  13   9        4.08        1.85      2.23 o 
   4  13   9      256.39      257.81     12.11 o 
   5  13   9        2.87        2.31      2.22 o 
  -5  14   9        0.23       -0.22      2.61 o 
  -4  14   9        4.21        6.84      2.48 o 
  -3  14   9       44.07       37.27      3.63 o 
  -2  14   9      135.87      159.89      4.90 o 
  -1  14   9        1.13       -1.35      1.35 o 
   0  14   9       25.87       34.17      2.68 o 
   1  14   9       64.02       61.38      3.41 o 
   2  14   9        0.17       -0.58      1.59 o 
   3  14   9       29.58       25.25      3.33 o 
   4  14   9        5.46        5.23      2.67 o 
   5  14   9       25.56       27.04      3.17 o 
  -4  15   9        6.81        1.62      2.39 o 
  -3  15   9       38.71       30.87      3.53 o 
  -2  15   9       10.27        8.21      2.64 o 
  -1  15   9        2.06       -1.67      1.67 o 
   0  15   9       31.53       31.51      2.68 o 
   1  15   9       41.66       36.07      3.38 o 
   2  15   9        4.24        0.56      2.16 o 
   3  15   9       69.84       80.75      5.18 o 
   4  15   9       59.38       74.60      7.18 o 
  -4  16   9       14.02       12.61      3.14 o 
  -3  16   9        3.46        5.18      3.10 o 
  -2  16   9        1.92        0.92      2.29 o 
  -1  16   9       39.93       43.31      3.70 o 
   0  16   9        8.66        4.77      1.93 o 
   1  16   9       36.12       39.00      3.73 o 
   2  16   9        9.94        6.60      2.64 o 
   3  16   9        1.91       -0.21      2.75 o 
   4  16   9        6.21        8.31      3.66 o 
  -3  17   9       12.68       12.12      3.14 o 
  -2  17   9        5.70        3.24      2.73 o 
  -1  17   9        0.02       -0.43      1.83 o 
   0  17   9        0.72       -2.09      2.09 o 
   1  17   9        2.34        7.29      2.77 o 
   2  17   9       21.64       24.01      3.57 o 
   3  17   9        3.33        7.11      2.93 o 
  -2  18   9       53.12       52.86      6.55 o 
  -1  18   9        1.36       -2.33      2.33 o 
   0  18   9        4.70        4.30      2.59 o 
   1  18   9       24.96       32.39      5.35 o 
   2  18   9       33.51       32.67      6.06 o 
  -6   0  10       66.47       74.36      3.95 o 
  -4   0  10      639.79      568.92     11.18 o 
  -2   0  10       75.25       63.65      2.58 o 
   0   0  10       28.78       25.47      1.55 o 
   2   0  10      433.32      384.63     10.10 o 
   4   0  10      509.72      528.83     10.69 o 
   6   0  10      448.45      460.45     10.32 o 
  -7   1  10       12.73       10.23      1.64 o 
  -6   1  10       36.78       35.11      1.91 o 
  -5   1  10       21.43       17.42      1.44 o 
  -4   1  10      357.12      322.17      4.80 o 
  -3   1  10       13.96       20.17      1.34 o 
  -2   1  10      386.27      380.38      4.22 o 
  -1   1  10      318.55      288.72      3.84 o 
   0   1  10        8.56        9.18      0.73 o 
   1   1  10      120.11      116.88      1.89 o 
   2   1  10       82.90       79.72      1.97 o 
   3   1  10      167.06      161.76      3.75 o 
   4   1  10       14.15       10.19      1.42 o 
   5   1  10       16.07       14.83      1.57 o 
   6   1  10       34.81       30.50      2.11 o 
   7   1  10       84.17      102.59      3.64 o 
  -7   2  10       28.40       31.21      2.16 o 
  -6   2  10       12.15        8.25      1.35 o 
  -5   2  10      281.02      276.07      4.49 o 
  -4   2  10      236.17      237.18      4.05 o 
  -3   2  10      713.84      642.58      6.48 o 
  -2   2  10      268.84      279.49      3.48 o 
  -1   2  10      470.15      493.15      4.94 o 
   0   2  10       90.74       97.08      1.75 o 
   1   2  10      117.90      109.94      1.75 o 
   2   2  10        0.03       -0.64      0.64 o 
   3   2  10      355.93      356.72      4.41 o 
   4   2  10        4.57        3.19      1.24 o 
   5   2  10       32.22       31.92      2.23 o 
   6   2  10       45.30       41.25      2.27 o 
   7   2  10        2.42        0.79      1.59 o 
  -7   3  10        0.09       -1.31      1.31 o 
  -6   3  10       22.37       21.97      1.68 o 
  -5   3  10        3.38       -0.14      1.05 o 
  -4   3  10      236.59      262.31      4.35 o 
  -3   3  10       19.56       16.81      5.55 o 
  -2   3  10       80.25       80.98      1.87 o 
  -1   3  10      346.25      331.03      4.01 o 
   0   3  10      555.85      564.66      5.03 o 
   1   3  10        1.05        0.60      0.78 o 
   2   3  10      156.06      171.42      2.66 o 
   3   3  10      148.34      147.68      2.68 o 
   4   3  10       30.63       25.71      1.78 o 
   5   3  10        8.62        7.44      1.44 o 
   6   3  10      129.28      135.13      3.57 o 
   7   3  10        0.19       -1.51      1.51 o 
  -7   4  10        0.51       -1.34      1.58 o 
  -6   4  10      110.44      113.28      3.15 o 
  -5   4  10        4.06        1.67      1.14 o 
  -4   4  10     1270.63     1218.72     12.83 o 
  -3   4  10       63.85       65.97      3.54 o 
  -2   4  10      168.91      173.95      2.71 o 
  -1   4  10     1153.24     1161.94     10.13 o 
   0   4  10      241.71      247.61      3.04 o 
   1   4  10        0.90       -0.67      0.70 o 
   2   4  10      480.16      438.92      4.77 o 
   3   4  10        9.31        8.08      1.30 o 
   4   4  10      199.35      199.46      4.00 o 
   5   4  10       24.96       24.89      1.85 o 
   6   4  10        8.20        3.98      1.51 o 
   7   4  10       38.26       38.30      2.40 o 
  -7   5  10       18.74       24.33      2.42 o 
  -6   5  10        0.05        0.96      1.23 o 
  -5   5  10        4.59        6.41      1.37 o 
  -4   5  10      132.68      113.19      3.45 o 
  -3   5  10      280.60      261.15      5.09 o 
  -2   5  10      292.64      291.66      3.72 o 
  -1   5  10     3212.40     3211.83     26.65 o 
   0   5  10      147.99      127.36      2.18 o 
   1   5  10      167.50      155.70      2.48 o 
   2   5  10       10.39       12.98      1.04 o 
   3   5  10       30.99       18.90      1.26 o 
   4   5  10      135.28      123.61      3.26 o 
   5   5  10      158.39      162.47      3.84 o 
   6   5  10        3.41        1.69      1.48 o 
   7   5  10       50.47       56.88      2.81 o 
  -7   6  10      111.99      127.68      4.46 o 
  -6   6  10       19.00       21.98      2.03 o 
  -5   6  10      336.69      341.46      6.01 o 
  -4   6  10       55.63       45.61      2.71 o 
  -3   6  10       62.06       59.99      2.33 o 
  -2   6  10      191.15      200.21      2.84 o 
  -1   6  10      466.75      469.55      5.62 o 
   0   6  10      155.76      157.88      2.83 o 
   1   6  10      415.43      400.25      5.11 o 
   2   6  10      157.64      136.95      2.51 o 
   3   6  10      294.29      285.59      4.19 o 
   4   6  10       48.25       48.63      2.35 o 
   5   6  10       62.22       64.43      2.76 o 
   6   6  10       13.34       16.66      1.85 o 
   7   6  10        9.98        8.97      2.94 o 
  -7   7  10       71.20       83.83      4.95 o 
  -6   7  10       33.18       29.12      2.23 o 
  -5   7  10       15.97        8.74      1.63 o 
  -4   7  10       64.65       61.22      3.73 o 
  -3   7  10      251.14      247.85      4.59 o 
  -2   7  10      841.95      831.11      8.43 o 
  -1   7  10      194.92      199.44      3.43 o 
   0   7  10     1048.15     1044.43      9.56 o 
   1   7  10       23.75       22.12      1.33 o 
   2   7  10        2.33        0.17      0.86 o 
   3   7  10       90.54       96.71      4.03 o 
   4   7  10       12.77        7.52      1.56 o 
   5   7  10       52.67       46.36      2.42 o 
   6   7  10      118.45      125.05      3.75 o 
  -6   8  10      103.66       97.17      3.58 o 
  -5   8  10        5.90        3.02      1.81 o 
  -4   8  10       59.33       54.14      3.06 o 
  -3   8  10      184.24      182.12      6.17 o 
  -2   8  10       19.49       17.37      1.69 o 
  -1   8  10       14.28       13.72      1.32 o 
   0   8  10      192.26      191.67      3.26 o 
   1   8  10      262.71      235.49      4.13 o 
   2   8  10      599.89      586.76      7.84 o 
   3   8  10        1.40        0.24      1.26 o 
   4   8  10       68.80       63.02      3.51 o 
   5   8  10       37.95       40.71      2.38 o 
   6   8  10       13.46       13.69      2.12 o 
  -6   9  10        3.00        2.30      1.93 o 
  -5   9  10       41.10       47.57      3.00 o 
  -4   9  10        9.82       11.49      1.94 o 
  -3   9  10        8.00        5.16      1.92 o 
  -2   9  10      505.02      530.93     11.06 o 
  -1   9  10      168.04      163.09      3.85 o 
   0   9  10       13.79       15.00      1.38 o 
   1   9  10      197.89      201.78      3.88 o 
   2   9  10      172.05      158.40      3.65 o 
   3   9  10        7.15        7.54      1.52 o 
   4   9  10        8.75        4.13      1.70 o 
   5   9  10       28.51       27.29      2.45 o 
   6   9  10        0.68        1.20      1.77 o 
  -6  10  10       24.51       31.46      2.97 o 
  -5  10  10      177.60      182.74     10.91 o 
  -4  10  10       27.25       27.23      3.07 o 
  -3  10  10       82.60       76.83      4.43 o 
  -2  10  10      150.46      145.65      4.30 o 
  -1  10  10       50.40       51.66      2.52 o 
   0  10  10      220.34      215.28      4.45 o 
   1  10  10      252.48      243.30      5.29 o 
   2  10  10      133.89      115.53      3.61 o 
   3  10  10      100.53      100.90      4.53 o 
   4  10  10      152.50      149.85      4.44 o 
   5  10  10       35.88       36.77      2.70 o 
   6  10  10        0.01       -1.24      1.67 o 
  -6  11  10        3.60        1.26      2.33 o 
  -5  11  10        1.73        1.86      2.08 o 
  -4  11  10       88.51       78.99      4.58 o 
  -3  11  10      106.01       98.40      4.91 o 
  -2  11  10        0.62       -1.35      2.05 o 
  -1  11  10       30.96       30.14      2.87 o 
   0  11  10        8.53        7.83      1.57 o 
   1  11  10        3.57       -1.00      1.26 o 
   2  11  10        0.13        0.87      2.22 o 
   3  11  10        1.79        1.62      1.75 o 
   4  11  10       79.44       66.43      3.31 o 
   5  11  10        9.02       13.39      2.26 o 
  -5  12  10        1.02       -1.28      2.25 o 
  -4  12  10       55.31       49.41      3.83 o 
  -3  12  10        3.46        0.91      3.24 o 
  -2  12  10      121.53      134.94      4.49 o 
  -1  12  10        2.13        3.39      1.60 o 
   0  12  10       12.83       13.72      1.72 o 
   1  12  10        0.48       -0.12      1.28 o 
   2  12  10        8.80        4.10      1.73 o 
   3  12  10       94.75       85.65      4.83 o 
   4  12  10       29.73       41.27      3.40 o 
   5  12  10        0.17       -1.03      2.10 o 
  -5  13  10        2.87        0.28      2.19 o 
  -4  13  10        0.17        1.95      2.18 o 
  -3  13  10        0.71       -0.43      2.14 o 
  -2  13  10       10.63        8.79      1.96 o 
  -1  13  10       11.89       12.82      4.44 o 
   0  13  10       21.94       26.39      2.38 o 
   1  13  10      103.80      104.55      4.08 o 
   2  13  10        4.60        2.55      1.65 o 
   3  13  10        0.24       -1.01      2.16 o 
   4  13  10        2.59        0.61      2.13 o 
   5  13  10        9.13        6.95      2.54 o 
  -4  14  10        5.75        5.44      2.58 o 
  -3  14  10        2.61       -1.28      2.18 o 
  -2  14  10       11.99       13.83      3.31 o 
  -1  14  10        0.74        1.45      1.65 o 
   0  14  10        3.27        0.79      1.43 o 
   1  14  10        0.03       -1.60      1.60 o 
   2  14  10        5.23        4.62      2.50 o 
   3  14  10       14.16       20.15      3.18 o 
   4  14  10        0.32        2.86      2.77 o 
  -4  15  10        7.36        5.90      2.68 o 
  -3  15  10        0.46       -1.89      2.96 o 
  -2  15  10       80.26       82.85      5.03 o 
  -1  15  10       18.51       16.09      2.25 o 
   0  15  10       16.03       15.82      2.25 o 
   1  15  10       36.70       32.88      2.92 o 
   2  15  10        6.16        3.52      4.08 o 
   3  15  10        2.19        1.72      2.50 o 
   4  15  10        0.55        0.80      2.54 o 
  -3  16  10        3.59        7.35      2.84 o 
  -2  16  10       49.91       47.77      6.97 o 
  -1  16  10       17.45       16.88      2.41 o 
   0  16  10        0.00       -0.18      2.13 o 
   1  16  10       11.70        6.55      2.27 o 
   2  16  10       20.34       17.69      3.31 o 
   3  16  10        0.02       -2.18      3.52 o 
  -2  17  10        0.92        0.47      2.58 o 
  -1  17  10        0.76        0.02      1.90 o 
   0  17  10        0.19       -2.14      2.14 o 
   1  17  10       56.18       60.03      4.61 o 
   2  17  10        0.02       -0.95      2.57 o 
   0  18  10        1.29       -0.19      2.34 o 
  -7   0  11       35.09       40.63      3.61 o 
  -5   0  11      130.88      130.96      5.28 o 
  -3   0  11       19.75       32.52      2.83 o 
  -1   0  11     2452.07     2402.03     77.46 o 
   1   0  11      231.98      250.16      4.57 o 
   3   0  11      237.20      255.32      7.06 o 
   5   0  11        0.18       -1.23      2.04 o 
   7   0  11       67.45       78.56      5.02 o 
  -7   1  11      136.42      173.16      6.04 o 
  -6   1  11       76.17       82.62      3.13 o 
  -5   1  11        0.21       -0.80      1.15 o 
  -4   1  11      253.84      227.74      4.69 o 
  -3   1  11      320.98      284.71      5.21 o 
  -2   1  11      319.24      281.93      3.91 o 
  -1   1  11       12.17        7.54      0.99 o 
   0   1  11       74.76       72.69      1.90 o 
   1   1  11       70.86       71.98      1.66 o 
   2   1  11      169.85      161.61      2.86 o 
   3   1  11      240.59      241.18      4.88 o 
   4   1  11      228.33      248.28      4.55 o 
   5   1  11       69.38       63.57      2.92 o 
   6   1  11        8.71        8.26      1.91 o 
   7   1  11       20.34       16.82      2.25 o 
  -7   2  11       15.89       17.37      2.27 o 
  -6   2  11       53.01       66.21      3.42 o 
  -5   2  11       42.22       36.82      2.22 o 
  -4   2  11      277.75      237.16      4.10 o 
  -3   2  11       12.84       12.72      2.65 o 
  -2   2  11      165.23      161.84      3.81 o 
  -1   2  11       18.13       10.12      0.99 o 
   0   2  11      546.78      516.69      4.84 o 
   1   2  11        2.26        0.35      0.68 o 
   2   2  11      106.58      108.80      2.19 o 
   3   2  11       45.33       37.84      2.01 o 
   4   2  11        3.00        0.48      1.27 o 
   5   2  11       11.24       11.17      1.60 o 
   6   2  11      224.88      236.52      4.78 o 
   7   2  11       93.69       92.79      3.80 o 
  -7   3  11       30.82       36.29      2.75 o 
  -6   3  11       91.50      106.24      3.53 o 
  -5   3  11      106.88      103.47      2.89 o 
  -4   3  11      591.40      534.42      6.89 o 
  -3   3  11       39.08       34.14      1.72 o 
  -2   3  11        9.40        7.23      1.01 o 
  -1   3  11      249.57      228.81      3.43 o 
   0   3  11     1291.90     1326.36     10.09 o 
   1   3  11       65.13       55.77      1.62 o 
   2   3  11       57.05       50.12      1.66 o 
   3   3  11      508.39      514.67      6.93 o 
   4   3  11      137.08      140.71      3.51 o 
   5   3  11       68.85       80.45      2.97 o 
   6   3  11       40.79       36.58      2.34 o 
   7   3  11        3.31        0.68      1.93 o 
  -7   4  11        0.02       -1.62      1.62 o 
  -6   4  11       20.22       19.73      2.22 o 
  -5   4  11       16.22       12.51      1.48 o 
  -4   4  11        0.14       -0.24      1.13 o 
  -3   4  11      144.71      150.94      5.06 o 
  -2   4  11       25.98       31.34      1.50 o 
  -1   4  11     1942.40     1927.95     15.80 o 
   0   4  11       58.86       61.40      1.54 o 
   1   4  11      433.27      438.03      4.62 o 
   2   4  11      159.29      150.23      2.64 o 
   3   4  11      114.89       99.51      3.95 o 
   4   4  11        0.00        0.34      1.31 o 
   5   4  11      139.64      137.91      3.66 o 
   6   4  11        0.72       -1.10      1.50 o 
  -7   5  11        0.03        0.84      3.10 o 
  -6   5  11       46.86       46.27      3.63 o 
  -5   5  11      148.19      153.25      5.90 o 
  -4   5  11       97.15       93.20      2.79 o 
  -3   5  11      295.38      281.26      9.29 o 
  -2   5  11        4.99        3.64      1.08 o 
  -1   5  11       93.70       92.42      2.55 o 
   0   5  11      132.53      129.62      2.32 o 
   1   5  11      110.22      116.25      2.26 o 
   2   5  11      626.98      595.16      6.14 o 
   3   5  11       77.52       72.84      2.90 o 
   4   5  11       30.25       32.53      2.08 o 
   5   5  11       60.96       61.44      2.69 o 
   6   5  11       11.28       13.70      1.87 o 
  -6   6  11        4.94        6.74      1.92 o 
  -5   6  11       70.49       72.47      3.07 o 
  -4   6  11      223.34      225.47      5.47 o 
  -3   6  11        0.13       -1.45      1.45 o 
  -2   6  11      719.44      743.36      8.52 o 
  -1   6  11      755.75      778.14      8.19 o 
   0   6  11        0.67       -0.78      0.78 o 
   1   6  11      520.81      524.07      5.37 o 
   2   6  11        3.26        2.14      0.98 o 
   3   6  11       18.54       15.64      1.99 o 
   4   6  11      378.52      362.97      5.92 o 
   5   6  11       11.36       11.38      1.70 o 
   6   6  11       92.39      109.45      3.65 o 
  -6   7  11      149.53      165.92      7.75 o 
  -5   7  11      132.03      139.41      3.98 o 
  -4   7  11      123.99      119.57      4.14 o 
  -3   7  11      178.53      180.82      6.67 o 
  -2   7  11        5.04        3.73      1.13 o 
  -1   7  11      364.22      342.07      5.70 o 
   0   7  11      178.24      177.90      3.40 o 
   1   7  11      242.78      221.31      3.25 o 
   2   7  11      257.18      246.03      3.62 o 
   3   7  11      236.25      243.21      5.01 o 
   4   7  11        3.07        0.75      1.39 o 
   5   7  11       33.84       35.21      2.29 o 
   6   7  11       17.37       17.28      2.24 o 
  -6   8  11       37.38       35.94      3.53 o 
  -5   8  11       10.42        8.52      2.33 o 
  -4   8  11       22.62       21.89      2.28 o 
  -3   8  11      887.48      907.24     14.47 o 
  -2   8  11        5.24        5.10      1.16 o 
  -1   8  11      617.07      612.51     12.07 o 
   0   8  11        6.43        5.07      1.73 o 
   1   8  11        8.77        4.76      1.27 o 
   2   8  11      171.68      139.73      3.43 o 
   3   8  11        3.40        4.20      1.61 o 
   4   8  11        4.17        2.80      1.65 o 
   5   8  11       32.49       32.14      2.55 o 
   6   8  11        4.21        3.55      1.87 o 
  -6   9  11      272.36      303.95      8.56 o 
  -5   9  11       11.42       14.94      2.67 o 
  -4   9  11      149.28      150.03      5.73 o 
  -3   9  11        1.44       -1.92      1.92 o 
  -2   9  11        2.58       -1.31      1.74 o 
  -1   9  11       71.44       74.25      2.85 o 
   0   9  11        4.41        2.95      1.37 o 
   1   9  11        3.17        1.15      1.31 o 
   2   9  11      168.47      157.88      4.59 o 
   3   9  11        4.92        4.41      1.63 o 
   4   9  11        3.94        2.98      2.22 o 
   5   9  11        0.45       -0.06      1.68 o 
   6   9  11        4.76        1.78      2.01 o 
  -6  10  11       43.47       49.85      6.20 o 
  -5  10  11        0.54        1.29      2.18 o 
  -4  10  11       48.81       50.29      3.92 o 
  -3  10  11       19.24       21.38      4.30 o 
  -2  10  11       14.47       11.47      1.92 o 
  -1  10  11       33.30       26.71      2.16 o 
   0  10  11       97.56      102.11      3.29 o 
   1  10  11      110.47      106.66      3.54 o 
   2  10  11        0.49       -0.98      1.49 o 
   3  10  11        3.50        5.30      1.69 o 
   4  10  11       53.43       50.44      3.03 o 
   5  10  11        0.08        1.19      1.76 o 
  -5  11  11       55.45       63.22      7.46 o 
  -4  11  11       54.65       55.19      4.12 o 
  -3  11  11       34.64       32.65      3.39 o 
  -2  11  11      169.82      163.97      4.84 o 
  -1  11  11       21.35       25.11      2.13 o 
   0  11  11       13.83       12.62      1.69 o 
   1  11  11       23.47       24.77      2.23 o 
   2  11  11       10.06       12.67      2.04 o 
   3  11  11       23.69       29.11      2.81 o 
   4  11  11        2.27       -0.59      2.05 o 
   5  11  11        2.75        0.43      2.11 o 
  -5  12  11        7.14        8.14      3.17 o 
  -4  12  11       26.53       26.78      3.33 o 
  -3  12  11       25.64       38.27      3.63 o 
  -2  12  11       16.04       17.13      2.29 o 
  -1  12  11      123.65      141.50      3.95 o 
   0  12  11       16.33       13.12      1.83 o 
   1  12  11       51.81       44.98      3.02 o 
   2  12  11       28.32       19.06      2.29 o 
   3  12  11        6.45        6.22      2.50 o 
   4  12  11       30.51       29.77      4.29 o 
   5  12  11       14.82       13.17      2.69 o 
  -4  13  11       38.52       37.88      3.78 o 
  -3  13  11        8.47       10.60      3.31 o 
  -2  13  11      117.18      117.94      7.46 o 
  -1  13  11       28.42       28.93      3.24 o 
   0  13  11       49.94       54.83      2.87 o 
   1  13  11       20.26       17.82      2.38 o 
   2  13  11       44.33       36.31      3.68 o 
   3  13  11        0.56        0.97      2.47 o 
   4  13  11        0.01        0.86      2.16 o 
  -4  14  11        7.50        6.90      2.70 o 
  -3  14  11       47.40       41.62      3.98 o 
  -2  14  11       11.87        9.22      2.75 o 
  -1  14  11        0.71        1.44      1.81 o 
   0  14  11        0.47       -1.29      1.47 o 
   1  14  11       10.62        4.77      2.00 o 
   2  14  11       34.57       36.76      3.78 o 
   3  14  11        2.98       -1.40      2.40 o 
   4  14  11        1.06       -0.01      2.17 o 
  -3  15  11        8.92        4.95      2.77 o 
  -2  15  11        0.56       -2.44      2.44 o 
  -1  15  11       42.60       48.72      5.31 o 
   0  15  11        0.39       -2.25      2.96 o 
   1  15  11       16.28       16.35      2.54 o 
   2  15  11       12.34       18.39      4.01 o 
   3  15  11        1.55       -0.72      2.50 o 
  -2  16  11       68.82       78.39      8.03 o 
  -1  16  11       36.89       47.69      6.00 o 
   0  16  11        1.56       -2.82      3.10 o 
   1  16  11        5.46        7.73      2.32 o 
   2  16  11       61.32       67.28      7.68 o 
  -1  17  11        0.19       -2.11      3.38 o 
   0  17  11        2.51        2.82      2.59 o 
  -6   0  12       39.55       32.67      4.37 o 
  -4   0  12      417.86      383.87     17.39 o 
  -2   0  12        0.17        1.07      1.20 o 
   0   0  12       44.50       35.67      2.39 o 
   2   0  12       93.65       85.11      3.14 o 
   4   0  12      373.13      395.83      9.63 o 
   6   0  12       19.28       23.73      4.51 o 
  -6   1  12        3.28        4.95      2.04 o 
  -5   1  12        0.55       -1.24      1.24 o 
  -4   1  12       63.27       52.09      2.56 o 
  -3   1  12       51.15       30.51      3.44 o 
  -2   1  12       53.83       58.89      1.99 o 
  -1   1  12      616.99      601.00      6.14 o 
   0   1  12     2064.66     2125.71     16.29 o 
   1   1  12       17.14       15.21      1.26 o 
   2   1  12        7.55        5.95      1.04 o 
   3   1  12       65.14       66.81      2.93 o 
   4   1  12        4.73       -1.54      1.54 o 
   5   1  12       18.39       17.17      2.11 o 
   6   1  12      238.82      251.37      5.61 o 
  -6   2  12       10.88        9.20      2.29 o 
  -5   2  12       85.07       87.39      3.22 o 
  -4   2  12        4.67        1.32      1.26 o 
  -3   2  12      902.23      831.15     10.97 o 
  -2   2  12       28.79       30.16      1.52 o 
  -1   2  12       33.13       24.17      2.07 o 
   0   2  12      541.18      526.55      5.09 o 
   1   2  12        4.08        5.08      0.91 o 
   2   2  12        8.47        5.70      1.07 o 
   3   2  12      285.49      274.20      4.80 o 
   4   2  12        0.11       -1.28      1.28 o 
   5   2  12      219.68      229.68      4.70 o 
   6   2  12        1.67        0.41      1.78 o 
  -6   3  12        0.40        0.74      1.94 o 
  -5   3  12        5.98        5.47      1.65 o 
  -4   3  12       30.55       26.97      2.03 o 
  -3   3  12       84.09      106.67      6.91 o 
  -2   3  12       24.70       30.01      1.54 o 
  -1   3  12     1130.94     1178.69      9.24 o 
   0   3  12      493.92      468.09      4.70 o 
   1   3  12        0.58       -0.70      1.10 o 
   2   3  12      167.79      153.17      2.74 o 
   3   3  12        1.84        0.34      1.27 o 
   4   3  12       17.24       11.95      1.72 o 
   5   3  12       13.69       12.90      1.76 o 
   6   3  12        0.58       -1.53      1.53 o 
  -6   4  12      254.27      252.92      7.41 o 
  -5   4  12       12.70       17.11      2.13 o 
  -4   4  12        5.10        7.17      1.70 o 
  -3   4  12        4.11        7.09      1.35 o 
  -2   4  12       44.67       37.68      1.68 o 
  -1   4  12      264.21      252.02      4.10 o 
   0   4  12        0.09       -0.84      0.84 o 
   1   4  12      114.20      116.49      2.46 o 
   2   4  12      369.34      364.50      4.48 o 
   3   4  12       11.12        9.90      1.51 o 
   4   4  12      432.65      437.83      6.64 o 
   5   4  12        4.12        2.09      1.46 o 
   6   4  12       16.54       19.31      2.05 o 
  -6   5  12       30.35       24.84      4.22 o 
  -5   5  12       35.36       35.04      3.27 o 
  -4   5  12        0.41       -1.11      1.11 o 
  -3   5  12      677.73      673.98     10.99 o 
  -2   5  12      127.34      133.20      3.06 o 
  -1   5  12       41.46       42.03      2.03 o 
   0   5  12      103.91      105.07      2.22 o 
   1   5  12      296.10      293.26      3.97 o 
   2   5  12       57.78       50.89      2.06 o 
   3   5  12       23.45       23.30      1.91 o 
   4   5  12       25.62       26.36      3.61 o 
   5   5  12       12.99       10.92      1.74 o 
   6   5  12       32.05       30.62      2.58 o 
  -6   6  12        0.25       -1.86      2.14 o 
  -5   6  12      191.81      211.02      6.76 o 
  -4   6  12        5.47        5.58      1.62 o 
  -3   6  12      386.83      385.32      7.69 o 
  -2   6  12      168.31      164.80      3.44 o 
  -1   6  12       79.95       79.53      3.52 o 
   0   6  12       25.17       21.65      1.44 o 
   1   6  12      221.57      221.56      3.67 o 
   2   6  12       18.76       14.45      1.32 o 
   3   6  12      466.72      457.30      8.42 o 
   4   6  12        1.91        1.35      1.63 o 
   5   6  12        5.63        3.26      1.75 o 
   6   6  12        3.11        3.79      1.88 o 
  -6   7  12       15.73       13.55      2.81 o 
  -5   7  12       11.98       10.97      2.48 o 
  -4   7  12       76.17       74.39      5.63 o 
  -3   7  12      101.06       96.03      4.62 o 
  -2   7  12        8.85        5.44      1.57 o 
  -1   7  12      101.53      110.31      3.57 o 
   0   7  12      280.99      283.21      4.45 o 
   1   7  12       14.85       11.70      1.38 o 
   2   7  12      170.69      152.27      3.57 o 
   3   7  12       36.65       35.22      2.46 o 
   4   7  12      128.18      116.39      3.93 o 
   5   7  12        8.03        7.13      1.86 o 
   6   7  12        0.60        0.20      1.83 o 
  -6   8  12       48.43       42.62      4.65 o 
  -5   8  12        0.06       -1.39      2.04 o 
  -4   8  12      188.45      180.33      6.42 o 
  -3   8  12        4.78        4.37      2.14 o 
  -2   8  12      177.95      186.99      4.95 o 
  -1   8  12      142.75      136.53      3.67 o 
   0   8  12        5.69        7.73      1.28 o 
   1   8  12        0.26        0.45      1.10 o 
   2   8  12      342.55      340.34      6.04 o 
   3   8  12      123.99      132.17      4.12 o 
   4   8  12       73.32       71.89      3.42 o 
   5   8  12        4.38        2.17      1.77 o 
  -5   9  12        0.00        0.45      2.39 o 
  -4   9  12       35.70       34.20      3.38 o 
  -3   9  12       69.78       84.18      4.86 o 
  -2   9  12       49.51       49.05      3.78 o 
  -1   9  12      103.88       92.86      3.18 o 
   0   9  12       18.38       18.77      1.86 o 
   1   9  12       27.59       27.29      1.83 o 
   2   9  12       80.13       71.20      3.21 o 
   3   9  12       42.68       40.58      3.89 o 
   4   9  12      101.76      102.06      4.50 o 
   5   9  12        4.92        4.55      2.18 o 
  -5  10  12       59.87       54.13      5.42 o 
  -4  10  12        9.40        8.75      2.43 o 
  -3  10  12       18.38       18.27      2.84 o 
  -2  10  12      183.84      189.60      6.62 o 
  -1  10  12       58.25       44.43      2.48 o 
   0  10  12       86.27       90.53      3.39 o 
   1  10  12       11.71       10.49      1.64 o 
   2  10  12       27.75       27.18      2.18 o 
   3  10  12       58.91       69.42      3.80 o 
   4  10  12        4.86        1.38      2.07 o 
   5  10  12        7.68        6.69      2.31 o 
  -5  11  12       38.45       39.38      6.13 o 
  -4  11  12       19.83       19.02      3.09 o 
  -3  11  12        3.82        6.89      2.43 o 
  -2  11  12      167.95      178.41      5.24 o 
  -1  11  12        9.52        9.39      1.69 o 
   0  11  12      122.80      129.06      3.90 o 
   1  11  12       19.81       16.40      2.22 o 
   2  11  12        9.34        8.56      2.60 o 
   3  11  12        7.73        5.71      2.17 o 
   4  11  12       15.46       14.33      2.51 o 
   5  11  12        2.19        7.19      2.51 o 
  -4  12  12      122.81      140.95      6.12 o 
  -3  12  12       21.83       19.16      3.03 o 
  -2  12  12       55.68       48.17      4.08 o 
  -1  12  12       96.64      101.46      4.25 o 
   0  12  12       37.37       38.02      2.47 o 
   1  12  12       67.42       65.86      6.46 o 
   2  12  12        6.87       10.82      2.83 o 
   3  12  12        6.35        2.67      2.02 o 
   4  12  12       12.78       12.89      2.59 o 
  -4  13  12        0.12        2.75      2.49 o 
  -3  13  12       58.98       65.95      9.15 o 
  -2  13  12        4.46        6.15      2.58 o 
  -1  13  12       22.11       26.60      3.39 o 
   0  13  12        1.88       -0.38      1.50 o 
   1  13  12       19.87       24.88      3.33 o 
   2  13  12        0.04       -2.47      3.10 o 
   3  13  12        1.88       -1.17      2.00 o 
   4  13  12        5.23        6.91      2.42 o 
  -3  14  12      148.41      152.93      6.62 o 
  -2  14  12      110.03      116.13      5.77 o 
  -1  14  12        8.17        8.68      3.34 o 
   0  14  12       98.81      105.86      7.32 o 
   1  14  12       21.33       24.07      2.73 o 
   2  14  12        0.48       -2.26      2.26 o 
   3  14  12       11.20       17.74      4.93 o 
  -3  15  12        0.03        1.74      2.64 o 
  -2  15  12       64.27       87.84      5.57 o 
  -1  15  12       18.11       19.20      2.57 o 
   0  15  12       12.21       11.69      4.08 o 
   1  15  12        0.72       -0.29      1.96 o 
   2  15  12        0.10       -1.14      3.52 o 
  -2  16  12        0.84        0.99      3.80 o 
  -1  16  12       45.61       42.67      6.06 o 
   0  16  12       40.98       41.54      5.77 o 
   1  16  12       45.23       55.37      4.68 o 
  -5   0  13       99.76      110.55      7.04 o 
  -3   0  13       55.41       31.69      4.22 o 
  -1   0  13      354.92      333.58      8.05 o 
   1   0  13      201.66      198.45      5.12 o 
   3   0  13       77.46       74.37      4.57 o 
   5   0  13        4.47        6.60      2.54 o 
  -6   1  13      188.51      198.29      6.77 o 
  -5   1  13      150.47      138.73      5.53 o 
  -4   1  13       98.77      101.10      4.68 o 
  -3   1  13        1.38       -0.70      1.59 o 
  -2   1  13        2.36        0.95      1.13 o 
  -1   1  13       50.92       47.34      2.36 o 
   0   1  13      131.53      128.87      3.54 o 
   1   1  13       67.17       57.84      2.21 o 
   2   1  13        2.41        1.38      1.00 o 
   3   1  13       61.20       45.03      2.59 o 
   4   1  13      201.42      206.86      4.95 o 
   5   1  13       77.62       89.06      3.57 o 
   6   1  13        8.96       14.31      2.15 o 
  -6   2  13       78.41       84.07      4.73 o 
  -5   2  13        2.47        1.96      2.04 o 
  -4   2  13        6.82        5.23      2.18 o 
  -3   2  13       16.99       14.67      2.38 o 
  -2   2  13      278.91      295.56      5.13 o 
  -1   2  13       40.39       42.64      2.29 o 
   0   2  13      126.19      132.87      3.62 o 
   1   2  13      486.30      506.16      6.77 o 
   2   2  13      123.22      129.56      2.85 o 
   3   2  13       21.93       19.83      2.60 o 
   4   2  13       24.04       21.48      2.16 o 
   5   2  13        0.32        0.02      1.63 o 
   6   2  13       52.66       59.65      3.65 o 
  -6   3  13        2.67       -0.09      2.14 o 
  -5   3  13       93.77      103.77      4.92 o 
  -4   3  13       16.47       12.67      2.39 o 
  -3   3  13      256.29      246.64      7.12 o 
  -2   3  13       33.01       21.89      1.74 o 
  -1   3  13      219.29      207.31      4.40 o 
   0   3  13      646.70      683.53      9.55 o 
   1   3  13      506.53      538.02      7.89 o 
   2   3  13       80.49       80.03      2.56 o 
   3   3  13      222.62      218.50      4.48 o 
   4   3  13       38.29       32.02      2.22 o 
   5   3  13       47.51       48.55      3.96 o 
   6   3  13        1.45       -0.06      2.00 o 
  -6   4  13        6.86        4.31      2.39 o 
  -5   4  13       45.14       43.52      3.68 o 
  -4   4  13        6.65        2.82      1.99 o 
  -3   4  13        1.87       -0.10      2.96 o 
  -2   4  13        1.88        0.61      1.13 o 
  -1   4  13      127.38      130.82      3.53 o 
   0   4  13        8.15        5.63      1.50 o 
   1   4  13        0.49       -1.22      1.22 o 
   2   4  13      173.08      165.98      3.18 o 
   3   4  13      114.68      112.14      3.76 o 
   4   4  13        3.27        0.62      1.61 o 
   5   4  13       43.76       42.35      2.95 o 
   6   4  13        4.15        5.22      1.94 o 
  -6   5  13      278.12      308.38      8.76 o 
  -5   5  13        6.18        5.34      2.24 o 
  -4   5  13       48.79       38.52      3.38 o 
  -3   5  13        1.49        0.18      1.84 o 
  -2   5  13       48.03       37.54      2.09 o 
  -1   5  13        0.14       -1.16      1.16 o 
   0   5  13      128.70      121.09      4.59 o 
   1   5  13       13.90       15.85      1.42 o 
   2   5  13      397.40      390.61      6.38 o 
   3   5  13      148.27      136.77      5.81 o 
   4   5  13      148.71      162.37      4.53 o 
   5   5  13        1.85        2.39      1.80 o 
   6   5  13        7.40       10.74      2.50 o 
  -6   6  13        4.80        3.87      2.54 o 
  -5   6  13        5.59        6.61      2.38 o 
  -4   6  13       23.07       18.65      2.74 o 
  -3   6  13        1.51       -0.07      1.79 o 
  -2   6  13      351.52      375.59      7.30 o 
  -1   6  13       88.02       87.13      3.08 o 
   0   6  13      477.09      497.18      7.52 o 
   1   6  13       14.07       10.71      1.35 o 
   2   6  13       65.91       52.88      2.65 o 
   3   6  13        0.00       -1.51      1.62 o 
   4   6  13       30.08       23.96      2.75 o 
   5   6  13        0.02       -1.46      1.98 o 
  -5   7  13      131.82      140.20      5.92 o 
  -4   7  13       15.46       20.65      2.89 o 
  -3   7  13       24.43       14.70      3.52 o 
  -2   7  13       76.83       81.56      3.60 o 
  -1   7  13       14.76       15.24      1.78 o 
   0   7  13        1.34        0.02      1.32 o 
   1   7  13      295.04      291.10      4.78 o 
   2   7  13       33.50       32.01      2.21 o 
   3   7  13       30.40       37.96      2.91 o 
   4   7  13        4.20        3.21      2.05 o 
   5   7  13       27.71       30.08      3.05 o 
  -5   8  13        0.91       -1.61      2.13 o 
  -4   8  13       47.22       43.24      3.73 o 
  -3   8  13       31.61       34.67      3.33 o 
  -2   8  13      245.01      254.16      6.40 o 
  -1   8  13      166.13      158.45      4.04 o 
   0   8  13        0.01       -1.25      1.25 o 
   1   8  13      192.75      203.47      4.00 o 
   2   8  13        1.00        0.26      1.32 o 
   3   8  13        1.81        4.20      1.94 o 
   4   8  13        1.84        0.25      1.93 o 
   5   8  13       14.17       11.33      2.51 o 
  -5   9  13       88.16       89.85      5.18 o 
  -4   9  13       69.18       70.08      4.42 o 
  -3   9  13       30.02       33.54      3.43 o 
  -2   9  13       52.11       60.16      5.35 o 
  -1   9  13        4.60        3.63      1.51 o 
   0   9  13       20.92       22.39      2.02 o 
   1   9  13       45.39       45.63      2.23 o 
   2   9  13       37.38       37.81      2.87 o 
   3   9  13       49.30       47.86      3.33 o 
   4   9  13       31.52       35.61      3.14 o 
   5   9  13        7.52        4.92      2.26 o 
  -5  10  13       65.88       67.86      4.78 o 
  -4  10  13        0.11       -0.74      2.18 o 
  -3  10  13       51.80       50.28      4.02 o 
  -2  10  13      301.38      322.00      9.01 o 
  -1  10  13       61.92       55.06      3.22 o 
   0  10  13      146.86      163.60      4.88 o 
   1  10  13       19.86       19.85      2.41 o 
   2  10  13        1.00        0.11      2.16 o 
   3  10  13        5.06        4.10      1.99 o 
   4  10  13        1.58        2.56      2.12 o 
  -4  11  13        0.77        0.21      2.29 o 
  -3  11  13      144.30      147.43      6.27 o 
  -2  11  13      144.29      150.50      6.27 o 
  -1  11  13        4.95        4.88      1.92 o 
   0  11  13       26.77       23.18      2.18 o 
   1  11  13       69.83       74.95      3.92 o 
   2  11  13       54.69       62.78      3.66 o 
   3  11  13       30.29       31.69      3.07 o 
   4  11  13        5.43        2.70      2.14 o 
  -4  12  13        0.04        1.77      2.53 o 
  -3  12  13        1.54        2.03      2.44 o 
  -2  12  13       71.06       83.25      8.03 o 
  -1  12  13      184.61      217.20      6.07 o 
   0  12  13        5.63        6.47      1.78 o 
   1  12  13        0.24        0.74      1.85 o 
   2  12  13        1.65        1.51      1.98 o 
   3  12  13        2.30        2.57      2.13 o 
   4  12  13        1.20        4.44      2.35 o 
  -3  13  13        6.72        9.45      2.93 o 
  -2  13  13        8.23        7.39      2.79 o 
  -1  13  13        6.29        9.15      2.79 o 
   0  13  13        0.22       -2.28      2.28 o 
   1  13  13        0.06        1.84      2.55 o 
   2  13  13        5.99        5.11      2.74 o 
   3  13  13       33.49       37.38      3.39 o 
  -3  14  13       44.24       45.39      4.38 o 
  -2  14  13      118.45      160.73      6.97 o 
  -1  14  13        3.94        2.82      2.69 o 
   0  14  13      154.00      197.10      7.56 o 
   1  14  13       25.05       21.99      2.79 o 
   2  14  13       17.23       22.51      3.73 o 
  -2  15  13        2.99        3.43      2.84 o 
  -1  15  13       15.41       13.64      3.24 o 
   0  15  13        0.53        3.15      2.58 o 
   1  15  13       28.64       35.78      4.13 o 
  -6   0  14        0.02       -2.53      2.96 o 
  -4   0  14      208.37      223.22     10.00 o 
  -2   0  14      495.80      465.75     10.00 o 
   0   0  14      444.56      463.48     10.21 o 
   2   0  14      115.20      121.37      7.89 o 
   4   0  14      237.81      245.47     10.70 o 
  -6   1  14       24.83       29.85      3.38 o 
  -5   1  14        5.89        2.04      2.19 o 
  -4   1  14        0.01       -1.79      1.79 o 
  -3   1  14      232.66      221.25      8.38 o 
  -2   1  14      168.70      171.20      4.63 o 
  -1   1  14       89.94       91.94      3.15 o 
   0   1  14        1.30       -1.39      1.39 o 
   1   1  14      158.78      167.59      4.10 o 
   2   1  14        2.43        1.98      1.29 o 
   3   1  14       70.34       63.59      4.44 o 
   4   1  14       33.01       27.50      3.43 o 
   5   1  14        4.81        5.21      2.59 o 
  -6   2  14        0.49       -0.77      2.19 o 
  -5   2  14      165.77      180.90      6.52 o 
  -4   2  14       22.27       16.73      2.74 o 
  -3   2  14       78.27       91.60      4.73 o 
  -2   2  14      175.15      167.93      3.99 o 
  -1   2  14        4.82        2.05      1.37 o 
   0   2  14      178.14      187.45      4.38 o 
   1   2  14       90.15       99.88      3.39 o 
   2   2  14       20.43       20.93      2.23 o 
   3   2  14      209.59      208.54      6.92 o 
   4   2  14       24.82       18.84      2.99 o 
   5   2  14       54.25       52.81      4.23 o 
  -6   3  14       65.70       62.05      4.52 o 
  -5   3  14       24.10       15.85      2.74 o 
  -4   3  14       72.05       69.34      4.38 o 
  -3   3  14       31.48       35.82      3.28 o 
  -2   3  14       44.68       49.28      3.05 o 
  -1   3  14      275.57      274.67      5.47 o 
   0   3  14      119.73      120.12      3.56 o 
   1   3  14       15.86       18.71      1.85 o 
   2   3  14       50.45       46.09      2.84 o 
   3   3  14       34.61       34.66      4.93 o 
   4   3  14        7.06        2.49      2.54 o 
   5   3  14        2.76       -1.46      2.37 o 
  -5   4  14        2.72        0.26      2.04 o 
  -4   4  14      218.80      224.06      7.17 o 
  -3   4  14        8.32        4.38      2.32 o 
  -2   4  14        1.51       -0.25      1.45 o 
  -1   4  14        0.49       -0.99      1.32 o 
   0   4  14       95.21       92.75      3.26 o 
   1   4  14       38.86       40.90      2.40 o 
   2   4  14       65.67       65.96      7.95 o 
   3   4  14        3.28       -0.30      1.70 o 
   4   4  14       49.39       51.11      3.41 o 
   5   4  14        1.25       -0.45      2.03 o 
  -5   5  14        1.86       -1.36      2.08 o 
  -4   5  14        0.12       -1.78      1.78 o 
  -3   5  14       50.16       42.00      3.53 o 
  -2   5  14        0.09       -1.41      1.41 o 
  -1   5  14      287.49      302.49      7.03 o 
   0   5  14       16.34       10.92      1.69 o 
   1   5  14      451.55      475.16      7.42 o 
   2   5  14        0.02        0.01      1.32 o 
   3   5  14        1.21       -0.13      1.75 o 
   4   5  14       36.95       30.68      2.95 o 
   5   5  14        0.93       -1.95      1.95 o 
  -5   6  14       69.43       64.03      4.53 o 
  -4   6  14        0.00        0.04      2.04 o 
  -3   6  14        2.79       -0.71      1.94 o 
  -2   6  14       46.24       46.19      2.91 o 
  -1   6  14       29.33       25.25      2.40 o 
   0   6  14       51.59       53.81      2.71 o 
   1   6  14       49.83       46.57      2.59 o 
   2   6  14        0.63       -0.89      1.55 o 
   3   6  14       14.00       17.61      2.37 o 
   4   6  14       40.40       39.86      3.21 o 
   5   6  14       48.13       49.25      3.71 o 
  -5   7  14       98.68      106.26     10.00 o 
  -4   7  14       14.23       11.59      2.69 o 
  -3   7  14       10.52        8.04      2.37 o 
  -2   7  14       57.06       70.61      4.43 o 
  -1   7  14       12.47       11.30      1.74 o 
   0   7  14       49.68       55.34      4.16 o 
   1   7  14        0.06       -1.36      1.36 o 
   2   7  14        0.45       -0.40      1.67 o 
   3   7  14        3.70        3.54      2.00 o 
   4   7  14        2.69        0.37      1.97 o 
   5   7  14        1.50       -0.92      2.09 o 
  -5   8  14       38.19       35.40      3.78 o 
  -4   8  14        3.00       -0.13      2.61 o 
  -3   8  14       10.83        9.76      2.58 o 
  -2   8  14      238.35      249.97      7.81 o 
  -1   8  14       29.88       31.57      2.27 o 
   0   8  14        3.56        1.59      1.84 o 
   1   8  14       13.02       10.56      1.74 o 
   2   8  14      161.03      175.19      6.62 o 
   3   8  14        0.25       -0.69      1.78 o 
   4   8  14       38.92       38.01      3.21 o 
   5   8  14       55.15       50.45      4.48 o 
  -4   9  14        8.59        8.48      2.63 o 
  -3   9  14        0.65       -1.73      2.24 o 
  -2   9  14       88.46       83.62      5.07 o 
  -1   9  14       65.67       71.86      3.60 o 
   0   9  14       21.16       25.20      2.18 o 
   1   9  14       91.24       90.20      4.03 o 
   2   9  14        0.01        2.43      3.31 o 
   3   9  14        0.32       -1.78      1.78 o 
   4   9  14        0.80       -1.92      1.92 o 
  -4  10  14      104.11      117.14      5.92 o 
  -3  10  14      149.36      153.22      6.42 o 
  -2  10  14       84.52       83.09      4.98 o 
  -1  10  14        0.06        0.48      1.84 o 
   0  10  14       41.25       43.48      2.67 o 
   1  10  14       78.10       90.75      4.28 o 
   2  10  14        2.99        2.25      2.57 o 
   3  10  14       15.70       18.16      3.24 o 
   4  10  14        3.44        0.92      2.60 o 
  -4  11  14       26.61       35.39      3.92 o 
  -3  11  14        2.92        2.81      2.44 o 
  -2  11  14        3.20        5.96      2.58 o 
  -1  11  14      211.88      258.58      6.72 o 
   0  11  14       66.79       63.39      3.74 o 
   1  11  14        0.29        0.19      2.38 o 
   2  11  14        8.18        2.85      2.67 o 
   3  11  14        0.01        1.14      3.10 o 
  -3  12  14       44.83       44.09      4.18 o 
  -2  12  14       85.50       98.48      5.63 o 
  -1  12  14        0.44        1.94      2.11 o 
   0  12  14       32.21       29.80      3.63 o 
   1  12  14        1.01        1.55      2.05 o 
   2  12  14      119.28      124.94      6.55 o 
   3  12  14       33.79       33.93      4.18 o 
  -2  13  14       19.18       27.37      3.94 o 
  -1  13  14      240.81      268.58     17.96 o 
   0  13  14        1.64        3.48      2.64 o 
   1  13  14       70.11       85.23      5.73 o 
   2  13  14       30.21       39.84      4.28 o 
  -1  14  14       78.32       93.55      5.57 o 
   0  14  14        0.97        0.94      2.53 o 
   1  14  14       19.73       23.47      4.30 o 
  -5   0  15      111.68       91.96      7.18 o 
  -3   0  15      211.71      217.30     10.14 o 
  -1   0  15     1023.01     1019.13     18.66 o 
   1   0  15      507.57      528.93     11.33 o 
   3   0  15      163.36      157.59      9.15 o 
   5   0  15        5.51        2.25      3.80 o 
  -5   1  15      166.00      189.29      7.02 o 
  -4   1  15      175.93      185.11      9.44 o 
  -3   1  15      316.26      306.52     20.70 o 
  -2   1  15       17.93       19.23      2.88 o 
  -1   1  15        9.32        4.98      1.69 o 
   0   1  15        1.38        1.77      1.44 o 
   1   1  15      115.37      113.02      5.31 o 
   2   1  15      428.08      479.11     11.15 o 
   3   1  15       57.79       64.97      8.73 o 
   4   1  15       21.88       24.55      3.28 o 
   5   1  15        5.41        7.52      2.77 o 
  -5   2  15        9.43        7.64      2.84 o 
  -4   2  15       32.68       31.98      3.43 o 
  -3   2  15       13.76        6.59      2.44 o 
  -2   2  15      289.17      288.70      8.22 o 
  -1   2  15        0.68       -1.50      1.50 o 
   0   2  15      238.28      259.07      5.33 o 
   1   2  15       28.08       26.36      2.19 o 
   2   2  15        6.41        4.53      2.64 o 
   3   2  15        4.56        2.38      2.58 o 
   4   2  15       11.39       10.34      2.82 o 
   5   2  15        0.85        2.61      2.69 o 
  -5   3  15      160.32      152.86      6.37 o 
  -4   3  15       32.26       32.26      3.39 o 
  -3   3  15       77.89       65.62      4.23 o 
  -2   3  15        5.64        4.29      2.24 o 
  -1   3  15        7.19        5.09      1.65 o 
   0   3  15      129.18      130.99      3.91 o 
   1   3  15       77.67       79.53      3.48 o 
   2   3  15       22.54       21.78      4.58 o 
   3   3  15       41.08       44.16      3.93 o 
   4   3  15       11.99       12.61      3.80 o 
   5   3  15       84.30       96.31      5.57 o 
  -5   4  15      123.17      133.50      8.87 o 
  -4   4  15        6.09        2.39      2.68 o 
  -3   4  15       41.12       39.01      3.58 o 
  -2   4  15       41.57       29.69      3.28 o 
  -1   4  15      370.37      385.58      6.68 o 
   0   4  15       68.57       71.67      3.44 o 
   1   4  15       28.22       32.44      2.29 o 
   2   4  15       84.72       88.67      4.98 o 
   3   4  15        0.33       -2.24      2.24 o 
   4   4  15       12.87        9.92      2.84 o 
   5   4  15        5.72        4.54      2.74 o 
  -5   5  15        5.64        0.40      4.15 o 
  -4   5  15       88.21       82.28      4.78 o 
  -3   5  15        0.77        2.36      2.53 o 
  -2   5  15        6.86        7.96      2.39 o 
  -1   5  15        1.56       -1.34      1.34 o 
   0   5  15        0.05       -1.33      1.33 o 
   1   5  15        9.44       13.45      2.24 o 
   2   5  15       10.38        3.23      2.53 o 
   3   5  15       16.62       24.39      6.20 o 
   4   5  15       15.36       16.52      2.52 o 
   5   5  15        0.72        1.07      2.80 o 
  -5   6  15       25.58       30.61      3.73 o 
  -4   6  15       10.09       10.93      2.58 o 
  -3   6  15       24.67       22.82      3.08 o 
  -2   6  15        3.31        0.21      2.09 o 
  -1   6  15        4.97        4.72      1.55 o 
   0   6  15      160.52      174.68      7.11 o 
   1   6  15       69.74       75.98      3.18 o 
   2   6  15       77.96       79.67      4.98 o 
   3   6  15        0.98       -1.51      2.75 o 
   4   6  15        1.40        0.07      2.43 o 
  -4   7  15       19.44       19.98      4.72 o 
  -3   7  15       72.57       79.02      4.78 o 
  -2   7  15       15.58        9.02      2.64 o 
  -1   7  15       15.77       16.95      2.32 o 
   0   7  15        0.22       -1.44      1.44 o 
   1   7  15        4.78        4.73      2.28 o 
   2   7  15       23.11       20.59      3.28 o 
   3   7  15       57.57       50.78      9.93 o 
   4   7  15        5.39        3.66      2.59 o 
  -4   8  15        0.00       -1.99      2.24 o 
  -3   8  15       64.21       65.90      4.62 o 
  -2   8  15       17.74       10.51      3.66 o 
  -1   8  15       90.18       90.79      4.03 o 
   0   8  15        2.48       -1.43      1.43 o 
   1   8  15       17.22       15.53      2.75 o 
   2   8  15       24.01       23.95      3.47 o 
   3   8  15        0.81       -0.51      2.63 o 
   4   8  15        0.66       -1.05      3.73 o 
  -4   9  15       76.98       88.97      5.52 o 
  -3   9  15        3.07       -0.28      2.38 o 
  -2   9  15        2.43        0.14      2.19 o 
  -1   9  15       56.65       48.82      3.34 o 
   0   9  15       37.62       39.14      3.06 o 
   1   9  15       20.02       24.26      2.70 o 
   2   9  15      120.77      115.21      5.92 o 
   3   9  15        4.70        3.68      2.73 o 
   4   9  15       17.79       15.22      3.33 o 
  -3  10  15        0.67        0.31      2.44 o 
  -2  10  15       18.94       24.88      3.39 o 
  -1  10  15       51.44       50.31      3.47 o 
   0  10  15       97.55      113.79      4.00 o 
   1  10  15        5.46        5.08      2.09 o 
   2  10  15       85.20       69.01      5.12 o 
   3  10  15       30.73       30.65      5.84 o 
  -3  11  15        5.38        6.03      3.10 o 
  -2  11  15        0.78        0.04      2.47 o 
  -1  11  15      229.90      264.37      6.99 o 
   0  11  15        0.66       -1.99      4.30 o 
   1  11  15        0.78       -2.46      2.46 o 
   2  11  15        6.26        5.84      3.17 o 
   3  11  15       58.07       61.96      5.07 o 
  -2  12  15       24.40       24.31      3.68 o 
  -1  12  15        6.67        8.68      3.73 o 
   0  12  15        6.58        5.95      2.89 o 
   1  12  15       75.26       91.92      5.72 o 
   2  12  15       39.35       40.81      5.35 o 
  -1  13  15       27.94       29.09      3.78 o 
   0  13  15        0.08       -0.66      2.44 o 
   1  13  15        2.63        0.29      2.77 o 
  -4   0  16      144.18      142.24      8.73 o 
  -2   0  16      146.95      157.03      8.87 o 
   0   0  16       37.87       34.80      8.80 o 
   2   0  16        0.17       -1.27      3.80 o 
   4   0  16       17.54       19.01      4.65 o 
  -5   1  16      148.08      151.28      6.62 o 
  -4   1  16       22.35       28.35      3.49 o 
  -3   1  16       36.15       34.17      3.63 o 
  -2   1  16      114.24      120.00      5.62 o 
  -1   1  16      379.49      400.41      6.95 o 
   0   1  16       56.17       69.46      3.18 o 
   1   1  16       88.64      102.35      5.31 o 
   2   1  16       48.79       48.32      4.18 o 
   3   1  16        8.17       -0.99      3.66 o 
   4   1  16       13.49       16.05      3.24 o 
  -5   2  16       45.82       36.27      4.02 o 
  -4   2  16        6.93        7.81      2.54 o 
  -3   2  16      260.96      264.69      8.22 o 
  -2   2  16        0.07       -0.14      2.24 o 
  -1   2  16       62.09       60.00      5.10 o 
   0   2  16       55.72       60.20      3.76 o 
   1   2  16      346.53      366.00      6.58 o 
   2   2  16        2.97        4.97      2.78 o 
   3   2  16       71.31       69.48      5.70 o 
   4   2  16       34.41       27.94      4.01 o 
  -4   3  16        2.63        3.31      2.38 o 
  -3   3  16        4.73        3.40      4.44 o 
  -2   3  16      397.52      416.21     10.55 o 
  -1   3  16       14.11       12.61      1.88 o 
   0   3  16      335.73      360.39      6.60 o 
   1   3  16       93.98       94.85      3.54 o 
   2   3  16       26.23       26.77      4.44 o 
   3   3  16       45.55       49.24      4.65 o 
   4   3  16        9.22        3.24      4.51 o 
  -4   4  16       68.52       65.95      4.86 o 
  -3   4  16       45.75       46.87      4.08 o 
  -2   4  16      168.32      172.72      6.77 o 
  -1   4  16       26.25       28.13      2.23 o 
   0   4  16        3.88       -0.08      1.63 o 
   1   4  16        0.14       -0.98      1.93 o 
   2   4  16      111.61      113.61      5.82 o 
   3   4  16       14.37        9.82      3.08 o 
   4   4  16       37.10       34.13      3.92 o 
  -4   5  16        9.05        8.01      2.68 o 
  -3   5  16       43.52       45.38      4.08 o 
  -2   5  16       65.78       53.08      9.51 o 
  -1   5  16       26.76       29.57      2.76 o 
   0   5  16      111.57      125.87      4.00 o 
   1   5  16      125.37      148.33      4.95 o 
   2   5  16       29.56       24.04      3.49 o 
   3   5  16        1.57       -0.63      2.68 o 
   4   5  16        0.45        1.69      2.73 o 
  -4   6  16       47.80       49.74      4.37 o 
  -3   6  16      125.12      125.03      5.92 o 
  -2   6  16        8.57       11.37      2.74 o 
  -1   6  16        4.03        1.40      1.84 o 
   0   6  16        2.45        1.71      1.65 o 
   1   6  16        9.84        6.36      2.14 o 
   2   6  16        0.61       -1.53      2.43 o 
   3   6  16      142.02      152.04      9.37 o 
   4   6  16        5.09        5.30      2.84 o 
  -4   7  16       19.50       15.28      3.13 o 
  -3   7  16        4.52        0.37      2.96 o 
  -2   7  16        0.19       -0.35      2.18 o 
  -1   7  16       12.22       12.13      2.22 o 
   0   7  16       95.26      103.14      3.78 o 
   1   7  16       12.13       12.22      2.36 o 
   2   7  16      121.56      131.98      6.26 o 
   3   7  16        2.70        1.48      2.68 o 
  -3   8  16       22.72       30.70      3.68 o 
  -2   8  16       24.25       25.18      3.43 o 
  -1   8  16        2.18        2.44      1.92 o 
   0   8  16       91.81      105.24      3.92 o 
   1   8  16       15.98       16.21      2.51 o 
   2   8  16        1.52       -0.45      2.68 o 
   3   8  16        5.24        3.75      2.88 o 
  -3   9  16        8.75        8.59      2.79 o 
  -2   9  16        0.16       -2.19      2.23 o 
  -1   9  16        2.56       -0.19      2.48 o 
   0   9  16       90.81      105.49      7.01 o 
   1   9  16       30.70       32.75      3.87 o 
   2   9  16        4.81        0.61      2.81 o 
   3   9  16       30.36       27.27      6.97 o 
  -2  10  16        1.82       -2.47      3.59 o 
  -1  10  16       41.00       43.30      4.65 o 
   0  10  16        7.13       10.64      2.98 o 
   1  10  16        1.44       -0.60      3.10 o 
   2  10  16       15.73       17.09      4.08 o 
  -2  11  16       13.26       14.77      3.18 o 
  -1  11  16        0.27       -1.35      2.44 o 
   0  11  16        0.19       -2.22      2.24 o 
   1  11  16        5.90        1.91      2.84 o 
   0  12  16        4.20        3.16      2.58 o 
  -3   0  17        2.16       -0.42      3.10 o 
  -1   0  17      225.36      256.59     11.27 o 
   1   0  17      584.48      667.39     20.28 o 
   3   0  17       61.40       66.19      7.18 o 
  -4   1  17      102.65      109.50      6.48 o 
  -3   1  17       69.37       65.49      5.56 o 
  -2   1  17      233.07      229.70      7.82 o 
  -1   1  17       12.52       10.37      2.68 o 
   0   1  17        7.08        3.35      1.75 o 
   1   1  17        0.06       -2.54      2.54 o 
   2   1  17       45.86       46.71      4.43 o 
   3   1  17       53.60       46.34      4.43 o 
   4   1  17       51.29       40.77      4.33 o 
  -4   2  17      116.27      128.97     12.89 o 
  -3   2  17        0.01        0.13      2.28 o 
  -2   2  17       80.36       93.72      7.75 o 
  -1   2  17        3.86        3.30      1.95 o 
   0   2  17      194.60      214.14      5.17 o 
   1   2  17        1.51       -2.82      3.59 o 
   2   2  17       34.91       36.83      4.22 o 
   3   2  17       14.94        4.28      3.08 o 
   4   2  17        2.52        4.10      4.15 o 
  -4   3  17       12.89       14.16      3.19 o 
  -3   3  17      189.53      197.39      8.24 o 
  -2   3  17       42.57       40.89      6.20 o 
  -1   3  17       18.63       19.28      2.47 o 
   0   3  17       50.86       52.20      2.97 o 
   1   3  17        6.61        6.46      3.03 o 
   2   3  17       68.30       65.74      4.88 o 
   3   3  17      117.03      120.85      8.17 o 
  -4   4  17        0.01       -2.34      2.34 o 
  -3   4  17       23.17       22.00      3.39 o 
  -2   4  17        0.26       -1.16      2.24 o 
  -1   4  17       95.88       95.35      4.17 o 
   0   4  17       77.37       76.79      3.52 o 
   1   4  17       78.08       84.91      9.86 o 
   2   4  17       57.55       53.31      4.63 o 
   3   4  17      113.28      111.31      6.37 o 
  -3   5  17        0.20        0.36      2.43 o 
  -2   5  17      109.25      110.48      5.67 o 
  -1   5  17       24.97       24.32      3.38 o 
   0   5  17       26.00       25.96      2.43 o 
   1   5  17        1.04       -0.24      2.50 o 
   2   5  17      107.86      116.57      6.17 o 
   3   5  17       25.76       21.19      3.78 o 
  -3   6  17       24.84       32.87      5.14 o 
  -2   6  17       19.96       24.33      3.43 o 
  -1   6  17       62.25       59.71      4.53 o 
   0   6  17       70.94       69.05      4.43 o 
   1   6  17        2.19        1.66      2.64 o 
   2   6  17       21.43       14.80      3.49 o 
   3   6  17        4.52        3.94      2.99 o 
  -3   7  17       41.91       40.14      4.72 o 
  -2   7  17        0.32        2.25      2.39 o 
  -1   7  17        6.89       10.36      2.94 o 
   0   7  17       63.65       69.54      3.95 o 
   1   7  17        2.14       -1.48      2.53 o 
   2   7  17       12.80       13.94      3.37 o 
   3   7  17        9.66       12.30      3.33 o 
  -2   8  17       33.94       38.91      4.08 o 
  -1   8  17      125.84      134.71      6.32 o 
   0   8  17        0.23       -3.04      3.66 o 
   1   8  17       67.58       64.78      4.93 o 
   2   8  17        0.07       -2.64      2.64 o 
  -2   9  17       23.20       23.88      3.59 o 
  -1   9  17        0.19       -1.69      2.68 o 
   0   9  17        2.92        2.55      2.57 o 
   1   9  17        0.74       -2.22      2.63 o 
   2   9  17        0.00        1.69      3.94 o 
  -1  10  17        9.56        3.28      4.15 o 
   0  10  17       26.90       22.59      3.48 o 
   1  10  17        8.05        9.57      3.45 o 
  -2   0  18      142.39      152.66      9.44 o 
   0   0  18       16.21       11.46      3.10 o 
   2   0  18      173.77      172.94     10.42 o 
  -3   1  18        8.76       16.14      3.18 o 
  -2   1  18       91.56      106.80      5.97 o 
  -1   1  18       89.95       95.19      8.17 o 
   0   1  18       18.65       15.53      2.13 o 
   1   1  18       69.05       78.05      9.65 o 
   2   1  18       87.57       94.65      7.25 o 
   3   1  18       63.91       64.53      7.96 o 
  -3   2  18       94.01       87.85      5.43 o 
  -2   2  18       16.99       19.10      3.38 o 
  -1   2  18       83.93       80.63      5.13 o 
   0   2  18        0.50        0.46      1.83 o 
   1   2  18        9.33       16.35      3.38 o 
   2   2  18       68.19       57.78      5.03 o 
   3   2  18       26.11       30.85      4.07 o 
  -3   3  18       26.14       34.82      6.55 o 
  -2   3  18        0.86        0.83      3.73 o 
  -1   3  18        1.45        0.42      2.49 o 
   0   3  18      137.32      152.69      4.56 o 
   1   3  18       47.86       40.74      4.28 o 
   2   3  18      121.03      121.82      6.57 o 
  -3   4  18       20.29       15.14      5.49 o 
  -2   4  18      150.66      164.63      6.82 o 
  -1   4  18        5.22        3.03      2.59 o 
   0   4  18       18.00       20.92      2.32 o 
   1   4  18       21.48       21.48      3.68 o 
   2   4  18       60.07       55.43      5.00 o 
  -2   5  18        0.52        0.09      2.34 o 
  -1   5  18       89.60      101.25      5.73 o 
   0   5  18        0.44        4.83      2.54 o 
   1   5  18       10.60        8.55      3.14 o 
   2   5  18       50.19       47.86      4.68 o 
  -2   6  18       14.87       16.18      3.18 o 
  -1   6  18      122.45      134.78      6.42 o 
   0   6  18        1.09        0.81      4.22 o 
   1   6  18        4.48        4.79      2.99 o 
   2   6  18        2.07        0.66      2.94 o 
  -1   7  18        1.98        2.19      2.64 o 
   0   7  18       13.76       15.21      3.08 o 
   1   7  18        2.52        3.25      2.88 o 
   0   8  18        3.08        0.84      3.80 o 
  -1   0  19        8.84        6.06      3.94 o 
   1   0  19       18.15       22.39      5.35 o 
  -1   1  19       71.50       75.97      5.13 o 
   0   1  19        9.37        5.85      3.52 o 
   1   1  19        0.08       -1.51      2.64 o 
  -1   2  19       13.79       19.19      3.43 o 
   0   2  19       52.05       52.56      4.38 o 
   1   2  19       15.41       12.11      3.33 o 
  -1   3  19       53.53       57.23      4.63 o 
   0   3  19        0.15       -3.52      3.52 o 
   1   3  19        0.77       -1.04      2.64 o 
  -1   4  19       25.91       32.67      3.88 o 
   0   4  19        4.17        1.27      3.80 o 
                                                 
